# Supplementary material for: Bis(μ2-4,7-dimethyl-4,7-diazadecane-1,10-dithiolato)trinickel(II) bis(perchlorate)
Source: Acta Crystallogr Sect E Struct Rep Online. 2012 Feb 17;68(Pt 3):m307. doi: 10.1107/S1600536812006034 (PMC3297259; doi:10.1107/S1600536812006034)
Supplement: Supplementary file 1 [file e-68-0m307-sup1.cif]

##############################################################################
#                                                                            #
# This CIF contains the data in a paper accepted for publication in          #
# Acta Crystallographica Section E. It conforms to the requirements of       #
# Notes for Authors for Acta Crystallographica Section E, and has been       #
# peer reviewed under the auspices of the IUCr Commission on Journals.       #
#                                                                            #
# Full details of the Crystallographic Information File format               #
# are given in the paper "The Crystallographic Information File (CIF):       #
# a New Standard Archive File for Crystallography" by S. R. Hall, F. H.      #
# Allen and I. D. Brown [Acta Cryst. (1991), A47, 655-685].                  #
#                                                                            #
# The current version of the core CIF dictionary is obtainable from          #
# ftp://ftp.iucr.org/pub/cif_core.dic.                                       #
#                                                                            #
# Software is freely available for graphical display of the structure(s)     #
# in this CIF. For information consult the CIF software page                 #
# http://www.iucr.org/resources/cif/software.                                #
#                                                                            #
# This file may be used for bona fide research purposes within the           #
# scientific community so long as proper attribution is given to the journal # 
# article from which it was obtained.                                        #
#                                                                            #
##############################################################################
data_global
_audit_creation_method     'form.cif (version 2.0)'
_journal_data_validation_number     ?
_journal_date_recd_electronic     2012-01-16
_journal_date_accepted     2012-02-10
_journal_name_full     'Acta Crystallographica, Section E'
_journal_year     2012
_journal_volume     68
_journal_issue      3
_journal_page_first     m307
_journal_page_last     m307
_journal_paper_category     QM
_journal_paper_doi     10.1107/S1600536812006034
_journal_coeditor_code     FJ2508
_publ_contact_author_name     'Dr Masakazu Hirotsu'
_publ_contact_author_address
;
Graduate School of Science
Osaka City University
Sumiyoshi-ku
Osaka 558-8585
Japan
;
_publ_contact_author_email     mhiro@sci.osaka-cu.ac.jp
_publ_contact_author_fax     '+81-6-6690-2753'
_publ_contact_author_phone     '+81-6-6605-2519'
_publ_section_title
;
Bis(\m~2~-4,7-dimethyl-4,7-diazadecane-1,10-dithiolato)trinickel(II)
bis(perchlorate)
;
loop_
    _publ_author_name
    _publ_author_address
    'Hirotsu, Masakazu'
;
Graduate School of Science
Osaka City University
Sumiyoshi-ku
Osaka 558-8585
Japan
;
    'Kuwamura, Naoto'
;
Graduate School of Science
Osaka City University
Sumiyoshi-ku
Osaka 558-8585
Japan
;
    'Kinoshita, Isamu'
;
Graduate School of Science
Osaka City University
Sumiyoshi-ku
Osaka 558-8585
Japan
;
    'Kojima, Masaaki'
;
Department of Chemistry
Faculty of Science
Okayama University
Tsushima
Okayama 700-8530
Japan
;
    'Yoshikawa, Yuzo'
;
Department of Chemistry
Faculty of Science
Okayama University
Tsushima
Okayama 700-8530
Japan
;
data_I
_chemical_name_systematic
;
Bis(\m~2~-4,7-dimethyl-4,7-diazadecane-1,10-dithiolato)trinickel(II)
bis(perchlorate)
;
_chemical_name_common     ?
_chemical_formula_moiety     'C20 H44 N4 Ni3 S4 2+, 2(Cl O4 -)'
_chemical_formula_sum     'C20 H44 Cl2 N4 Ni3 O8 S4 '
_chemical_formula_structural     ?
_chemical_formula_analytical     ?
_chemical_formula_iupac     '[Ni3 (C10 H22 N2 S2)2] (Cl O4)2'
_chemical_formula_weight     843.83
_chemical_melting_point     ?
_symmetry_cell_setting     monoclinic
_symmetry_space_group_name_H-M     'P 21/c'
_symmetry_space_group_name_Hall     '-P 2ybc'
loop_
    _symmetry_equiv_pos_site_id
    _symmetry_equiv_pos_as_xyz
    1 '+x,+y,+z'
    2 '-x,1/2+y,1/2-z'
    3 '-x,-y,-z'
    4 '+x,1/2-y,1/2+z'
_cell_length_a     8.0253(19)
_cell_length_b     16.208(4)
_cell_length_c     12.807(3)
_cell_angle_alpha     90.0000
_cell_angle_beta     105.033(6)
_cell_angle_gamma     90.0000
_cell_volume     1608.8(7)
_cell_formula_units_Z     2
_cell_measurement_reflns_used     7222
_cell_measurement_theta_min     4.1
_cell_measurement_theta_max     27.5
_cell_measurement_temperature     123.1
_exptl_crystal_description     prism
_exptl_crystal_colour     red
_exptl_crystal_size_max     0.24
_exptl_crystal_size_mid     0.24
_exptl_crystal_size_min     0.17
_exptl_crystal_size_rad     ?
_exptl_crystal_density_diffrn     1.742
_exptl_crystal_density_meas     ?
_exptl_crystal_density_method     'not measured'
_exptl_crystal_F_000     876.00
_exptl_absorpt_coefficient_mu     2.212
_exptl_absorpt_correction_type     multi-scan
_exptl_absorpt_process_details     '(REQAB; Jacobson, 1998)'
_exptl_absorpt_correction_T_min     0.6189
_exptl_absorpt_correction_T_max     0.7049
_exptl_special_details     ?
_diffrn_ambient_temperature     123.1
_diffrn_radiation_type     'Mo K\a'
_diffrn_radiation_wavelength     0.71075
_diffrn_radiation_source     'rotating anode X-ray tube'
_diffrn_radiation_monochromator     graphite
_diffrn_measurement_device_type     'Rigaku AFC7 (Mercury CCD)'
_diffrn_measurement_method     \w
_diffrn_detector_area_resol_mean     7.31
_diffrn_reflns_number     15030
_diffrn_reflns_av_R_equivalents     0.0268
_diffrn_reflns_av_sigmaI/netI     0.0218
_diffrn_reflns_theta_min     4.12
_diffrn_reflns_theta_max     27.48
_diffrn_reflns_theta_full     27.48
_diffrn_measured_fraction_theta_max     0.980
_diffrn_measured_fraction_theta_full     0.980
_diffrn_reflns_limit_h_min     -10
_diffrn_reflns_limit_h_max     10
_diffrn_reflns_limit_k_min     -21
_diffrn_reflns_limit_k_max     20
_diffrn_reflns_limit_l_min     -13
_diffrn_reflns_limit_l_max     16
_diffrn_reflns_reduction_process     ?
_diffrn_standards_number     ?
_diffrn_standards_interval_count     ?
_diffrn_standards_interval_time     ?
_diffrn_standards_decay_%     ?
loop_
    _diffrn_standard_refln_index_h
    _diffrn_standard_refln_index_k
    _diffrn_standard_refln_index_l
    ? ? ?
_refine_special_details
;
Refinement was performed using all reflections. The weighted <i>R</i>-factor
(<i>wR</i>) and goodness of fit (<i>S</i>) are based on <i>F</i>^2^.
<i>R</i>-factor (gt) are based on <i>F</i>. The threshold expression of
<i>F</i>^2^ > 2.0 \s(<i>F</i>^2^) is used only for calculating <i>R</i>-factor
(gt).
;
_reflns_number_total     3626
_reflns_number_gt     3391
_reflns_threshold_expression     F^2^>2.0\s(F^2^)
_refine_ls_structure_factor_coef     Fsqd
_refine_ls_matrix_type     full
_refine_ls_R_factor_all     0.0370
_refine_ls_R_factor_gt     0.0347
_refine_ls_wR_factor_all     ?
_refine_ls_wR_factor_ref     0.0819
_refine_ls_goodness_of_fit_all     ?
_refine_ls_goodness_of_fit_ref     1.037
_refine_ls_restrained_S_all     1.037
_refine_ls_restrained_S_obs     ?
_refine_ls_number_reflns     3626
_refine_ls_number_parameters     235
_refine_ls_number_restraints     0
_refine_ls_number_constraints     ?
_refine_ls_hydrogen_treatment     mixed
_refine_ls_weighting_scheme     calc
_refine_ls_weighting_details
            'w = 1/[\s^2^(Fo^2^)+(0.0319P)^2^+3.9221P] where P=(Fo^2^+2Fc^2^)/3'
_refine_ls_shift/su_max     0.002
_refine_ls_shift/su_mean     0.000
_refine_diff_density_max     1.710
_refine_diff_density_min     -0.704
_refine_ls_extinction_method     none
_refine_ls_extinction_coef     ?
_refine_ls_abs_structure_details     ?
_refine_ls_abs_structure_Flack     ?
_refine_ls_abs_structure_Rogers     ?
loop_
    _atom_type_symbol
    _atom_type_description
    _atom_type_scat_dispersion_real
    _atom_type_scat_dispersion_imag
    _atom_type_scat_source
    'C' 'C' 0.003 0.002
;
International Tables for Crystallography (1992, Vol. C, Tables 4.2.6.8 and
6.1.1.4)
;
    'H' 'H' 0.000 0.000
;
International Tables for Crystallography
(1992, Vol. C, Table 6.1.1.4)
;
    'Cl' 'Cl' 0.148 0.159
;
International Tables for Crystallography
(1992, Vol. C, Tables 4.2.6.8 and 6.1.1.4)
;
    'N' 'N' 0.006 0.003
;
International Tables for Crystallography
(1992, Vol. C, Tables 4.2.6.8 and 6.1.1.4)
;
    'Ni' 'Ni' 0.339 1.112
;
International Tables for Crystallography
(1992, Vol. C, Tables 4.2.6.8 and 6.1.1.4)
;
    'O' 'O' 0.011 0.006
;
International Tables for Crystallography
(1992, Vol. C, Tables 4.2.6.8 and 6.1.1.4)
;
    'S' 'S' 0.125 0.123
;
International Tables for Crystallography
(1992, Vol. C, Tables 4.2.6.8 and 6.1.1.4)
;
_computing_data_collection     'CrystalClear (Rigaku, 2007)'
_computing_cell_refinement     'CrystalClear (Rigaku, 2007)'
_computing_data_reduction     'CrystalClear (Rigaku, 2007)'
_computing_structure_solution     'SHELXS97 (Sheldrick, 2008)'
_computing_structure_refinement     'SHELXL97 (Sheldrick, 2008)'
_computing_molecular_graphics     'ORTEP-3 for Windows (Farrugia, 1997)'
_computing_publication_material
;
WinGX (Farrugia, 1999) and publCIF (Westrip, 2010)
;
loop_
    _atom_site_type_symbol
    _atom_site_label
    _atom_site_fract_x
    _atom_site_fract_y
    _atom_site_fract_z
    _atom_site_U_iso_or_equiv
    _atom_site_adp_type
    _atom_site_calc_flag
    _atom_site_refinement_flags
    _atom_site_occupancy
    _atom_site_symmetry_multiplicity
    _atom_site_disorder_assembly
    _atom_site_disorder_group
    Ni Ni1 0.04531(4) 0.626726(19) 0.82272(2) 0.01439(10) Uani d . 1 1 . .
    Ni Ni2 0.0000 0.5000 1.0000 0.01306(11) Uani d S 1 2 . .
    Cl Cl1 0.28814(8) 0.39140(4) 0.71998(5) 0.02463(15) Uani d . 1 1 . .
    S S1 -0.16594(8) 0.55517(4) 0.85310(5) 0.01655(13) Uani d . 1 1 . .
    S S2 0.14612(8) 0.61385(4) 0.99699(5) 0.01539(13) Uani d . 1 1 . .
    O O1 0.2236(4) 0.4191(2) 0.8082(2) 0.0720(11) Uani d . 1 1 . .
    O O2 0.4299(3) 0.33683(14) 0.76150(19) 0.0357(5) Uani d . 1 1 . .
    O O3 0.1505(3) 0.35038(17) 0.64509(18) 0.0431(6) Uani d . 1 1 . .
    O O4 0.3425(4) 0.46058(19) 0.6684(3) 0.0680(10) Uani d . 1 1 . .
    N N1 -0.0478(3) 0.63136(14) 0.66462(17) 0.0224(5) Uani d . 1 1 . .
    N N2 0.2398(3) 0.69848(15) 0.80846(18) 0.0228(5) Uani d . 1 1 . .
    C C1 -0.2110(4) 0.47418(18) 0.7507(2) 0.0241(6) Uani d . 1 1 . .
    C C2 -0.2552(4) 0.5093(2) 0.6370(2) 0.0286(6) Uani d . 1 1 . .
    C C3 -0.1047(4) 0.55199(17) 0.6077(2) 0.0222(5) Uani d . 1 1 . .
    C C4 0.3641(3) 0.57575(18) 1.0035(2) 0.0212(5) Uani d . 1 1 . .
    C C5 0.4731(4) 0.63872(18) 0.9633(2) 0.0225(5) Uani d . 1 1 . .
    C C6 0.4124(3) 0.65719(17) 0.8436(2) 0.0202(5) Uani d . 1 1 . .
    C C7 0.1093(5) 0.6568(3) 0.6256(3) 0.0433(9) Uani d . 1 1 . .
    C C8 0.2043(5) 0.7223(3) 0.6932(3) 0.0433(9) Uani d . 1 1 . .
    C C9 -0.1854(6) 0.6932(2) 0.6355(3) 0.0478(10) Uani d . 1 1 . .
    C C10 0.2471(4) 0.77787(18) 0.8711(3) 0.0356(7) Uani d . 1 1 . .
    H H1A -0.308(5) 0.443(2) 0.762(3) 0.030(9) Uiso d . 1 1 . .
    H H1B -0.117(5) 0.443(2) 0.759(3) 0.028(9) Uiso d . 1 1 . .
    H H2A -0.353(4) 0.549(2) 0.629(3) 0.023(8) Uiso d . 1 1 . .
    H H2B -0.284(5) 0.464(2) 0.587(3) 0.038(10) Uiso d . 1 1 . .
    H H3A -0.127(5) 0.562(2) 0.530(3) 0.033(9) Uiso d . 1 1 . .
    H H3B -0.005(4) 0.514(2) 0.624(3) 0.024(8) Uiso d . 1 1 . .
    H H4A 0.413(4) 0.562(2) 1.076(3) 0.027(8) Uiso d . 1 1 . .
    H H4B 0.353(4) 0.526(2) 0.960(3) 0.022(8) Uiso d . 1 1 . .
    H H5A 0.477(4) 0.688(2) 1.004(2) 0.017(7) Uiso d . 1 1 . .
    H H5B 0.589(5) 0.617(2) 0.974(3) 0.027(9) Uiso d . 1 1 . .
    H H6A 0.498(4) 0.6915(19) 0.822(2) 0.020(7) Uiso d . 1 1 . .
    H H6B 0.403(4) 0.6070(19) 0.800(2) 0.017(7) Uiso d . 1 1 . .
    H H7A 0.1858 0.6086 0.6278 0.052 Uiso calc R 1 1 . .
    H H7B 0.0711 0.6762 0.5497 0.052 Uiso calc R 1 1 . .
    H H8A 0.1359 0.7739 0.6806 0.052 Uiso calc R 1 1 . .
    H H8B 0.3143 0.7325 0.6740 0.052 Uiso calc R 1 1 . .
    H H9A -0.1460 0.7449 0.6735 0.072 Uiso calc R 1 1 . .
    H H9B -0.2876 0.6732 0.6562 0.072 Uiso calc R 1 1 . .
    H H9C -0.2146 0.7028 0.5573 0.072 Uiso calc R 1 1 . .
    H H10A 0.2703 0.7655 0.9485 0.053 Uiso calc R 1 1 . .
    H H10B 0.1364 0.8067 0.8472 0.053 Uiso calc R 1 1 . .
    H H10C 0.3393 0.8130 0.8584 0.053 Uiso calc R 1 1 . .
loop_
    _atom_site_aniso_label
    _atom_site_aniso_U_11
    _atom_site_aniso_U_22
    _atom_site_aniso_U_33
    _atom_site_aniso_U_12
    _atom_site_aniso_U_13
    _atom_site_aniso_U_23
    Ni1 0.01653(17) 0.01475(17) 0.01300(16) 0.00004(11) 0.00584(12) 0.00248(11)
    Ni2 0.0134(2) 0.0146(2) 0.0115(2) -0.00204(16) 0.00396(15) 0.00100(15)
    Cl1 0.0182(3) 0.0289(3) 0.0237(3) 0.0002(2) -0.0003(2) -0.0014(3)
    S1 0.0151(3) 0.0209(3) 0.0145(3) 0.0007(2) 0.0053(2) 0.0034(2)
    S2 0.0182(3) 0.0161(3) 0.0133(3) -0.0033(2) 0.0064(2) -0.0009(2)
    O1 0.0498(17) 0.120(3) 0.0414(15) 0.0461(19) 0.0037(13) -0.0256(17)
    O2 0.0267(11) 0.0350(12) 0.0436(13) 0.0125(9) 0.0061(9) -0.0016(10)
    O3 0.0362(13) 0.0549(15) 0.0302(12) -0.0205(12) -0.0056(10) 0.0011(11)
    O4 0.0394(15) 0.0534(17) 0.098(2) -0.0159(13) -0.0057(15) 0.0363(17)
    N1 0.0326(13) 0.0209(11) 0.0140(10) -0.0057(9) 0.0066(9) 0.0031(8)
    N2 0.0195(11) 0.0279(12) 0.0220(11) 0.0008(9) 0.0071(9) 0.0125(9)
    C1 0.0269(15) 0.0270(14) 0.0168(12) -0.0116(12) 0.0028(10) 0.0000(11)
    C2 0.0315(16) 0.0348(16) 0.0161(12) -0.0104(13) 0.0001(11) 0.0015(12)
    C3 0.0282(14) 0.0242(14) 0.0146(11) 0.0002(11) 0.0065(10) 0.0005(10)
    C4 0.0160(12) 0.0272(14) 0.0194(12) -0.0016(10) 0.0028(10) 0.0074(11)
    C5 0.0178(13) 0.0273(14) 0.0221(13) -0.0043(11) 0.0045(10) 0.0030(11)
    C6 0.0194(13) 0.0225(13) 0.0210(12) -0.0005(10) 0.0095(10) 0.0016(10)
    C7 0.052(2) 0.055(2) 0.0265(15) -0.0176(18) 0.0173(15) 0.0042(15)
    C8 0.0329(17) 0.068(2) 0.0264(15) -0.0106(17) 0.0029(13) 0.0233(16)
    C9 0.076(3) 0.0329(18) 0.0271(16) 0.0233(18) -0.0007(16) 0.0034(14)
    C10 0.0289(16) 0.0184(14) 0.064(2) -0.0007(12) 0.0207(15) 0.0058(14)
_geom_special_details     ?
loop_
    _geom_bond_atom_site_label_1
    _geom_bond_atom_site_label_2
    _geom_bond_site_symmetry_2
    _geom_bond_distance
    _geom_bond_publ_flag
    Ni1 N1 . 1.969(2) ?
    Ni1 N2 . 1.993(2) ?
    Ni1 S1 . 2.1709(8) ?
    Ni1 S2 . 2.1777(8) ?
    Ni2 S1 . 2.1938(7) ?
    Ni2 S2 . 2.1921(7) ?
    Cl1 O1 . 1.432(3) ?
    Cl1 O2 . 1.430(2) ?
    Cl1 O3 . 1.425(2) ?
    Cl1 O4 . 1.426(3) ?
    C1 C2 . 1.518(4) ?
    C1 S1 . 1.824(3) ?
    C1 H1A . 0.97(4) ?
    C1 H1B . 0.89(4) ?
    C2 C3 . 1.520(4) ?
    C2 H2A . 1.00(3) ?
    C2 H2B . 0.97(4) ?
    C3 N1 . 1.491(3) ?
    C3 H3A . 0.98(4) ?
    C3 H3B . 0.99(3) ?
    C4 C5 . 1.519(4) ?
    C4 S2 . 1.836(3) ?
    C4 H4A . 0.94(3) ?
    C4 H4B . 0.98(3) ?
    C5 C6 . 1.513(4) ?
    C5 H5A . 0.95(3) ?
    C5 H5B . 0.97(4) ?
    C6 N2 . 1.498(3) ?
    C6 H6A . 0.98(3) ?
    C6 H6B . 0.98(3) ?
    C7 C8 . 1.454(5) ?
    C7 N1 . 1.529(4) ?
    C7 H7A . 0.9900 ?
    C7 H7B . 0.9900 ?
    C8 N2 . 1.481(4) ?
    C8 H8A . 0.9900 ?
    C8 H8B . 0.9900 ?
    C9 N1 . 1.466(4) ?
    C9 H9A . 0.9800 ?
    C9 H9B . 0.9800 ?
    C9 H9C . 0.9800 ?
    C10 N2 . 1.510(4) ?
    C10 H10A . 0.9800 ?
    C10 H10B . 0.9800 ?
    C10 H10C . 0.9800 ?
    Ni1 Ni2 . 3.1518(6) ?
loop_
    _geom_angle_atom_site_label_1
    _geom_angle_atom_site_label_2
    _geom_angle_atom_site_label_3
    _geom_angle_site_symmetry_1
    _geom_angle_site_symmetry_3
    _geom_angle
    _geom_angle_publ_flag
    N1 Ni1 N2 . . 88.90(9) ?
    N1 Ni1 S1 . . 95.68(7) ?
    N2 Ni1 S1 . . 174.27(7) ?
    N1 Ni1 S2 . . 176.66(7) ?
    N2 Ni1 S2 . . 93.34(7) ?
    S1 Ni1 S2 . . 82.24(3) ?
    S1 Ni2 S2 . . 81.39(3) ?
    S1 Ni2 S2 . 3_567 98.61(3) ?
    Ni1 S1 C1 . . 105.91(10) ?
    Ni2 S1 C1 . . 106.63(10) ?
    Ni1 S2 C4 . . 100.09(9) ?
    Ni2 S2 C4 . . 102.93(9) ?
    Ni1 S1 Ni2 . . 92.46(3) ?
    Ni1 S2 Ni2 . . 92.32(2) ?
    O3 Cl1 O4 . . 109.37(17) ?
    O3 Cl1 O2 . . 111.38(16) ?
    O4 Cl1 O2 . . 110.42(16) ?
    O3 Cl1 O1 . . 107.56(19) ?
    O4 Cl1 O1 . . 109.6(2) ?
    O2 Cl1 O1 . . 108.46(16) ?
    C2 C1 S1 . . 111.9(2) ?
    C1 C2 C3 . . 113.9(2) ?
    N1 C3 C2 . . 115.7(2) ?
    C5 C4 S2 . . 112.6(2) ?
    C6 C5 C4 . . 114.5(2) ?
    N2 C6 C5 . . 115.0(2) ?
    C8 C7 N1 . . 110.6(3) ?
    C7 C8 N2 . . 109.8(3) ?
    C9 N1 C3 . . 110.5(2) ?
    C9 N1 C7 . . 111.3(3) ?
    C3 N1 C7 . . 104.3(2) ?
    C9 N1 Ni1 . . 110.34(19) ?
    C3 N1 Ni1 . . 117.14(16) ?
    C7 N1 Ni1 . . 102.81(18) ?
    C8 N2 C6 . . 109.9(2) ?
    C8 N2 C10 . . 106.2(3) ?
    C6 N2 C10 . . 108.4(2) ?
    C8 N2 Ni1 . . 106.90(19) ?
    C6 N2 Ni1 . . 113.38(16) ?
    C10 N2 Ni1 . . 111.83(17) ?
    C2 C1 H1A . . 110(2) ?
    S1 C1 H1A . . 106(2) ?
    C2 C1 H1B . . 108(2) ?
    S1 C1 H1B . . 109(2) ?
    H1A C1 H1B . . 112(3) ?
    C1 C2 H2A . . 108.7(18) ?
    C3 C2 H2A . . 109.8(19) ?
    C1 C2 H2B . . 108(2) ?
    C3 C2 H2B . . 105(2) ?
    H2A C2 H2B . . 112(3) ?
    N1 C3 H3A . . 108(2) ?
    C2 C3 H3A . . 112(2) ?
    N1 C3 H3B . . 107.9(19) ?
    C2 C3 H3B . . 108.7(19) ?
    H3A C3 H3B . . 104(3) ?
    C5 C4 H4A . . 112(2) ?
    S2 C4 H4A . . 106(2) ?
    C5 C4 H4B . . 110.2(19) ?
    S2 C4 H4B . . 107.8(19) ?
    H4A C4 H4B . . 109(3) ?
    C6 C5 H5A . . 110.1(18) ?
    C4 C5 H5A . . 108.8(18) ?
    C6 C5 H5B . . 105(2) ?
    C4 C5 H5B . . 109(2) ?
    H5A C5 H5B . . 110(3) ?
    N2 C6 H6A . . 108.8(18) ?
    C5 C6 H6A . . 109.7(18) ?
    N2 C6 H6B . . 106.0(18) ?
    C5 C6 H6B . . 111.5(18) ?
    H6A C6 H6B . . 105(2) ?
    C8 C7 H7A . . 109.5 ?
    N1 C7 H7A . . 109.5 ?
    C8 C7 H7B . . 109.5 ?
    N1 C7 H7B . . 109.5 ?
    H7A C7 H7B . . 108.1 ?
    C7 C8 H8A . . 109.7 ?
    N2 C8 H8A . . 109.7 ?
    C7 C8 H8B . . 109.7 ?
    N2 C8 H8B . . 109.7 ?
    H8A C8 H8B . . 108.2 ?
    N1 C9 H9A . . 109.5 ?
    N1 C9 H9B . . 109.5 ?
    H9A C9 H9B . . 109.5 ?
    N1 C9 H9C . . 109.5 ?
    H9A C9 H9C . . 109.5 ?
    H9B C9 H9C . . 109.5 ?
    N2 C10 H10A . . 109.5 ?
    N2 C10 H10B . . 109.5 ?
    H10A C10 H10B . . 109.5 ?
    N2 C10 H10C . . 109.5 ?
    H10A C10 H10C . . 109.5 ?
    H10B C10 H10C . . 109.5 ?
loop_
    _geom_torsion_atom_site_label_1
    _geom_torsion_atom_site_label_2
    _geom_torsion_atom_site_label_3
    _geom_torsion_atom_site_label_4
    _geom_torsion_site_symmetry_1
    _geom_torsion_site_symmetry_2
    _geom_torsion_site_symmetry_3
    _geom_torsion_site_symmetry_4
    _geom_torsion
    _geom_torsion_publ_flag
    S1 C1 C2 C3 . . . . 67.6(3) ?
    C1 C2 C3 N1 . . . . -69.6(3) ?
    S2 C4 C5 C6 . . . . -67.3(3) ?
    C4 C5 C6 N2 . . . . 65.5(3) ?
    N1 C7 C8 N2 . . . . 51.0(4) ?
    C2 C3 N1 C9 . . . . -63.8(3) ?
    C2 C3 N1 C7 . . . . 176.5(3) ?
    C2 C3 N1 Ni1 . . . . 63.7(3) ?
    C8 C7 N1 C9 . . . . 74.6(4) ?
    C8 C7 N1 C3 . . . . -166.2(3) ?
    C8 C7 N1 Ni1 . . . . -43.5(3) ?
    C7 C8 N2 C6 . . . . 92.5(3) ?
    C7 C8 N2 C10 . . . . -150.5(3) ?
    C7 C8 N2 Ni1 . . . . -31.0(4) ?
    C5 C6 N2 C8 . . . . 173.2(3) ?
    C5 C6 N2 C10 . . . . 57.6(3) ?
    C5 C6 N2 Ni1 . . . . -67.2(3) ?
    C9 N1 Ni1 N2 . . . . -98.6(2) ?
    C3 N1 Ni1 N2 . . . . 133.8(2) ?
    C7 N1 Ni1 N2 . . . . 20.1(2) ?
    C9 N1 Ni1 S1 . . . . 77.9(2) ?
    C3 N1 Ni1 S1 . . . . -49.7(2) ?
    C7 N1 Ni1 S1 . . . . -163.34(19) ?
    C9 N1 Ni1 Ni2 . . . . 104.5(2) ?
    C3 N1 Ni1 Ni2 . . . . -23.1(2) ?
    C7 N1 Ni1 Ni2 . . . . -136.74(18) ?
    C8 N2 Ni1 N1 . . . . 4.8(2) ?
    C6 N2 Ni1 N1 . . . . -116.41(18) ?
    C10 N2 Ni1 N1 . . . . 120.7(2) ?
    C8 N2 Ni1 S2 . . . . -177.6(2) ?
    C6 N2 Ni1 S2 . . . . 61.11(17) ?
    C10 N2 Ni1 S2 . . . . -61.82(19) ?
    C8 N2 Ni1 Ni2 . . . . 161.56(19) ?
    C6 N2 Ni1 Ni2 . . . . 40.3(2) ?
    C10 N2 Ni1 Ni2 . . . . -82.6(2) ?
    N1 Ni1 Ni2 S2 . . . 3_567 -2.01(10) ?
    N2 Ni1 Ni2 S2 . . . 3_567 -149.32(10) ?
    S1 Ni1 Ni2 S2 . . . 3_567 37.83(4) ?
    S2 Ni1 Ni2 S2 . . . 3_567 180.0 ?
    N1 Ni1 Ni2 S2 . . . . 177.99(10) ?
    N2 Ni1 Ni2 S2 . . . . 30.68(10) ?
    S1 Ni1 Ni2 S2 . . . . -142.17(4) ?
    N1 Ni1 Ni2 S1 . . . 3_567 140.16(10) ?
    N2 Ni1 Ni2 S1 . . . 3_567 -7.16(10) ?
    S1 Ni1 Ni2 S1 . . . 3_567 180.0 ?
    S2 Ni1 Ni2 S1 . . . 3_567 -37.83(4) ?
    N1 Ni1 Ni2 S1 . . . . -39.84(10) ?
    N2 Ni1 Ni2 S1 . . . . 172.84(10) ?
    S2 Ni1 Ni2 S1 . . . . 142.17(4) ?
    C2 C1 S1 Ni1 . . . . -57.8(2) ?
    C2 C1 S1 Ni2 . . . . -155.3(2) ?
    N1 Ni1 S1 C1 . . . . 43.83(13) ?
    S2 Ni1 S1 C1 . . . . -133.54(11) ?
    Ni2 Ni1 S1 C1 . . . . -108.06(11) ?
    N1 Ni1 S1 Ni2 . . . . 151.89(7) ?
    S2 Ni1 S1 Ni2 . . . . -25.48(2) ?
    S2 Ni2 S1 C1 3_567 . . . -47.23(10) ?
    S2 Ni2 S1 C1 . . . . 132.77(10) ?
    Ni1 Ni2 S1 C1 . . . . 107.41(10) ?
    S2 Ni2 S1 Ni1 3_567 . . . -154.64(2) ?
    S2 Ni2 S1 Ni1 . . . . 25.36(2) ?
    C5 C4 S2 Ni1 . . . . 64.9(2) ?
    C5 C4 S2 Ni2 . . . . 159.63(18) ?
    N2 Ni1 S2 C4 . . . . -54.60(12) ?
    S1 Ni1 S2 C4 . . . . 129.07(10) ?
    Ni2 Ni1 S2 C4 . . . . 103.57(10) ?
    N2 Ni1 S2 Ni2 . . . . -158.17(7) ?
    S1 Ni1 S2 Ni2 . . . . 25.50(2) ?
    S1 Ni2 S2 C4 3_567 . . . 53.82(9) ?
    S1 Ni2 S2 C4 . . . . -126.18(9) ?
    Ni1 Ni2 S2 C4 . . . . -100.91(9) ?
    S1 Ni2 S2 Ni1 3_567 . . . 154.73(2) ?
    S1 Ni2 S2 Ni1 . . . . -25.27(2) ?
_iucr_refine_instructions_details
;
TITL mh091217_Ni3 in P 21/c
CELL  0.71075   8.0253  16.2080  12.8070   90.000  105.033   90.000
ZERR     2.00   0.0019   0.0040   0.0030    0.000    0.006    0.000
LATT   1
SYMM  - X, 1/2 + Y, 1/2 - Z
SFAC  C    H    CL   N    NI   O    S
UNIT  40   88   4    8    6    16   8
MERG   2
OMIT     0.00  55.00
BIND Ni1 Ni2
MPLA 5 S1 N1 N2 S2 NI1
MPLA 3 S1 S2 NI2
FMAP   2
PLAN   20
SIZE     0.17   0.24   0.24
ACTA    55.00
BOND
BOND   $H
CONF
L.S.   4
TEMP  -150.00
WGHT    0.032300    3.895300
FVAR       3.97528
H1A   2   -0.307562    0.443302    0.762280    11.00000    0.03043
H1B   2   -0.117389    0.442901    0.758572    11.00000    0.02829
MOLE    1
C1    1   -0.211015    0.474182    0.750735    11.00000    0.02693    0.02699 =
         0.01678    0.00001    0.00280   -0.01161
C2    1   -0.255161    0.509334    0.636952    11.00000    0.03147    0.03481 =
         0.01609    0.00146    0.00007   -0.01038
C3    1   -0.104703    0.551987    0.607710    11.00000    0.02824    0.02424 =
         0.01456    0.00055    0.00645    0.00019
C4    1    0.364063    0.575752    1.003522    11.00000    0.01602    0.02721 =
         0.01938    0.00742    0.00285   -0.00156
C5    1    0.473099    0.638724    0.963265    11.00000    0.01779    0.02725 =
         0.02209    0.00301    0.00448   -0.00425
C6    1    0.412367    0.657195    0.843619    11.00000    0.01938    0.02252 =
         0.02096    0.00160    0.00947   -0.00052
C7    1    0.109340    0.656835    0.625552    11.00000    0.05223    0.05524 =
         0.02652    0.00424    0.01735   -0.01761
AFIX  23
H7A   2    0.185787    0.608565    0.627811    11.00000   -1.20000
H7B   2    0.071135    0.676151    0.549749    11.00000   -1.20000
AFIX   0
C8    1    0.204254    0.722301    0.693161    11.00000    0.03288    0.06804 =
         0.02642    0.02333    0.00291   -0.01056
AFIX  23
H8A   2    0.135870    0.773879    0.680646    11.00000   -1.20000
H8B   2    0.314316    0.732464    0.673991    11.00000   -1.20000
AFIX   0
C9    1   -0.185393    0.693185    0.635475    11.00000    0.07563    0.03289 =
         0.02711    0.00342   -0.00070    0.02325
AFIX  33
H9A   2   -0.145951    0.744913    0.673510    11.00000   -1.50000
H9B   2   -0.287588    0.673208    0.656164    11.00000   -1.50000
H9C   2   -0.214632    0.702763    0.557269    11.00000   -1.50000
AFIX   0
C10   1    0.247073    0.777868    0.871124    11.00000    0.02887    0.01837 =
         0.06427    0.00582    0.02072   -0.00069
AFIX  33
H10A  2    0.270271    0.765459    0.948459    11.00000   -1.50000
H10B  2    0.136374    0.806704    0.847176    11.00000   -1.50000
H10C  2    0.339279    0.812981    0.858416    11.00000   -1.50000
AFIX   0
CL1   3    0.288144    0.391396    0.719981    11.00000    0.01818    0.02888 =
         0.02366   -0.00139   -0.00027    0.00024
N1    4   -0.047769    0.631356    0.664621    11.00000    0.03261    0.02090 =
         0.01403    0.00307    0.00661   -0.00568
N2    4    0.239827    0.698476    0.808461    11.00000    0.01955    0.02787 =
         0.02205    0.01254    0.00708    0.00085
NI1   5    0.045311    0.626726    0.822721    11.00000    0.01653    0.01475 =
         0.01300    0.00248    0.00584    0.00004
NI2   5    0.000000    0.500000    1.000000    10.50000    0.01341    0.01464 =
         0.01152    0.00100    0.00396   -0.00204
O1    6    0.223612    0.419144    0.808164    11.00000    0.04978    0.12019 =
         0.04140   -0.02558    0.00366    0.04605
O2    6    0.429897    0.336828    0.761503    11.00000    0.02672    0.03503 =
         0.04363   -0.00160    0.00606    0.01254
O3    6    0.150535    0.350382    0.645089    11.00000    0.03623    0.05493 =
         0.03023    0.00108   -0.00556   -0.02051
O4    6    0.342547    0.460579    0.668386    11.00000    0.03936    0.05336 =
         0.09804    0.03630   -0.00572   -0.01587
S1    7   -0.165943    0.555170    0.853102    11.00000    0.01507    0.02094 =
         0.01448    0.00338    0.00532    0.00066
S2    7    0.146120    0.613849    0.996987    11.00000    0.01815    0.01606 =
         0.01326   -0.00091    0.00643   -0.00331
MOLE    0
H2A   2   -0.353179    0.548749    0.628875    11.00000    0.02310
H2B   2   -0.283727    0.463656    0.587001    11.00000    0.03795
H3A   2   -0.127473    0.561515    0.530027    11.00000    0.03334
H3B   2   -0.004541    0.513936    0.623592    11.00000    0.02393
H4A   2    0.412960    0.561985    1.076431    11.00000    0.02692
H4B   2    0.352534    0.525566    0.960201    11.00000    0.02190
H5A   2    0.477274    0.688219    1.003883    11.00000    0.01689
H5B   2    0.588883    0.616578    0.973827    11.00000    0.02716
H6A   2    0.497663    0.691473    0.821820    11.00000    0.01987
H6B   2    0.403399    0.606999    0.800438    11.00000    0.01699
HKLF    4
REM  mh091217_Ni3 in P 21/c
REM R1 =  0.0347 for   3391 Fo > 4sig(Fo)  and  0.0370 for all   3626 data
REM    235 parameters refined using      0 restraints
END
WGHT      0.0324      3.8973
REM Highest difference peak  1.710,  deepest hole -0.705,  1-sigma level  0.091
Q1    1   0.0174  0.7014  0.6202  11.00000  0.05    1.71
Q2    1   0.2205  0.6697  0.6748  11.00000  0.05    1.12
Q3    1   0.2076  0.7672  0.8054  11.00000  0.05    0.78
Q4    1   0.3813  0.4155  0.6351  11.00000  0.05    0.60
Q5    1   0.2809  0.4594  0.7747  11.00000  0.05    0.59
Q6    1  -0.1288  0.6518  0.6571  11.00000  0.05    0.41
Q7    1  -0.0809  0.5959  0.6400  11.00000  0.05    0.32
Q8    1   0.1682  0.6513  1.0570  11.00000  0.05    0.32
Q9    1   0.2055  0.6684  0.7626  11.00000  0.05    0.31
Q10   1   0.2153  0.3182  0.6267  11.00000  0.05    0.31
Q11   1   0.0319  0.5609  0.6130  11.00000  0.05    0.31
Q12   1   0.1761  0.3947  0.7760  11.00000  0.05    0.31
Q13   1   0.0469  0.3747  0.8234  11.00000  0.05    0.29
Q14   1   0.1646  0.5604  0.6960  11.00000  0.05    0.29
Q15   1  -0.0956  0.7561  0.6549  11.00000  0.05    0.28
Q16   1   0.0559  0.5767  0.8008  11.00000  0.05    0.28
Q17   1   0.0995  0.4956  0.6417  11.00000  0.05    0.27
Q18   1   0.1436  0.5011  0.7241  11.00000  0.05    0.27
Q19   1   0.4136  0.6089  0.9793  11.00000  0.05    0.27
Q20   1  -0.0596  0.7494  0.6458  11.00000  0.05    0.27
;
