# Supplementary material for: Bis(μ2-4,7-dimethyl-4,7-diazadecane-1,10-dithiolato)trinickel(II) bis(perchlorate)
Source: Acta Crystallogr Sect E Struct Rep Online. 2012 Feb 17;68(Pt 3):m307. doi: 10.1107/S1600536812006034 (PMC3297259; doi:10.1107/S1600536812006034)
Supplement: Supplementary file 2 [file e-68-0m307-Isup2.hkl]

# 
# h,k,l, Fc-squared, Fo-squared, sigma(Fo-squared) and status flag 
# 
data_I
_shelx_title ' mh091217_Ni3 in P 21/c' 
_shelx_refln_list_code          4 
_shelx_F_calc_maximum      231.06 
_exptl_crystal_F_000       876.00 
_reflns_d_resolution_high  0.7702 
 
loop_ 
 _symmetry_equiv_pos_as_xyz 
 'x, y, z' 
 '-x, y+1/2, -z+1/2' 
 '-x, -y, -z' 
 'x, -y-1/2, z-1/2' 
 
_cell_length_a     8.0253 
_cell_length_b    16.2080 
_cell_length_c    12.8070 
_cell_angle_alpha  90.000 
_cell_angle_beta  105.033 
_cell_angle_gamma  90.000 
 
_shelx_F_squared_multiplier     1.000 
 
loop_ 
 _refln_index_h 
 _refln_index_k 
 _refln_index_l 
 _refln_F_squared_calc 
 _refln_F_squared_meas 
 _refln_F_squared_sigma 
 _refln_observed_status 
   2   0   0     1739.13     1386.48     36.94 o 
   3   0   0       22.74       78.27      5.36 o 
   4   0   0     1903.63     2108.32     32.48 o 
   5   0   0     2253.22     2617.82     46.07 o 
   6   0   0     1843.83     1890.31     34.88 o 
   7   0   0     2529.76     2764.52     94.72 o 
   8   0   0        8.85        7.71      6.56 o 
  10   0   0      736.09      681.34     49.80 o 
   2   1   0     2014.21     2167.08     27.07 o 
   3   1   0     2318.48     2256.12     24.55 o 
   4   1   0      833.38      755.28     16.84 o 
   5   1   0     1826.27     1950.24     26.23 o 
   6   1   0     2089.49     2261.47     23.75 o 
   7   1   0       58.04       66.21      7.39 o 
   8   1   0        2.76        4.85      2.43 o 
   9   1   0     1056.85     1058.01     56.89 o 
  10   1   0      249.83      275.60     26.80 o 
   2   2   0       98.85       66.16      2.38 o 
   3   2   0     3447.93     3260.36     53.18 o 
   4   2   0       49.86       19.39      2.59 o 
   5   2   0      673.68      606.09     11.20 o 
   6   2   0     3484.34     3444.22     48.54 o 
   7   2   0      891.56      889.44     26.93 o 
   8   2   0      303.38      284.45     14.42 o 
   9   2   0       10.89       18.30     15.62 o 
  10   2   0       81.93       65.12     12.94 o 
   1   3   0    11257.20    11133.01     96.49 o 
   2   3   0      493.63      480.40     18.62 o 
   3   3   0    12392.10    12490.54     84.66 o 
   4   3   0      426.08      444.52      9.60 o 
   5   3   0      124.97      132.12      5.99 o 
   6   3   0     1556.28     1539.54     24.67 o 
   7   3   0      324.69      316.23      9.89 o 
   8   3   0       25.36       28.45      4.78 o 
   9   3   0      817.19      758.05     39.55 o 
   0   4   0    26091.91    24300.49    417.87 o 
   1   4   0     2298.50     2083.25     27.80 o 
   2   4   0     5193.14     5037.11     46.53 o 
   3   4   0      106.65      117.44      5.59 o 
   4   4   0     1539.88     1721.83     23.21 o 
   5   4   0     2806.29     2875.77     28.52 o 
   6   4   0      446.10      518.05     12.55 o 
   7   4   0      101.64       99.14      6.50 o 
   8   4   0     1916.78     1880.08     48.36 o 
   9   4   0     3720.19     3697.12    182.55 o 
   1   5   0     1974.85     1931.33     28.69 o 
   2   5   0     6273.87     6152.71     74.28 o 
   3   5   0     5026.87     4878.43     50.86 o 
   4   5   0      656.06      584.34     14.48 o 
   5   5   0        4.94       11.89      4.73 o 
   6   5   0      430.13      418.00      9.09 o 
   7   5   0     1345.18     1377.81     35.47 o 
   8   5   0      787.40      788.95     34.07 o 
   9   5   0      467.02      410.96     30.92 o 
   0   6   0     1781.50     1951.79     51.52 o 
   1   6   0      520.62      470.77      8.55 o 
   2   6   0    10593.33    10092.08    106.51 o 
   3   6   0     1332.63     1252.02     23.54 o 
   4   6   0     1951.85     2155.25     33.92 o 
   5   6   0     1572.56     1670.97     28.02 o 
   6   6   0       10.69       16.10      4.81 o 
   7   6   0      112.04      127.95     10.79 o 
   8   6   0      205.51      226.35     15.75 o 
   9   6   0     1003.03     1087.71     56.19 o 
   1   7   0     2036.18     1924.99    150.48 o 
   2   7   0     6259.28     6067.72     60.06 o 
   3   7   0     6332.76     6183.37     51.87 o 
   4   7   0      324.99      294.01      8.85 o 
   5   7   0      762.67      746.78     19.00 o 
   6   7   0      762.10      655.63     65.80 o 
   7   7   0     1536.00     1513.03     46.09 o 
   8   7   0      649.22      535.87    104.69 o 
   9   7   0     1098.07     1063.81     59.03 o 
   0   8   0    13334.98    12432.77    135.36 o 
   1   8   0    14537.91    13816.54    147.30 o 
   2   8   0    11044.72    11340.64    207.09 o 
   3   8   0     8703.91     8559.89     95.97 o 
   4   8   0     5516.79     5393.02     58.13 o 
   5   8   0        9.19       31.72      6.26 o 
   6   8   0      146.30      109.29     12.27 o 
   7   8   0      881.36      802.35     37.41 o 
   8   8   0       10.68       24.14     22.29 o 
   9   8   0      139.78      107.14     15.68 o 
   1   9   0      143.78       64.75     10.90 o 
   2   9   0     1444.98     1317.72     24.90 o 
   3   9   0      583.55      516.54     10.50 o 
   4   9   0      217.66      192.53      6.76 o 
   5   9   0     1527.08     1507.57     23.91 o 
   6   9   0      576.57      526.97     23.13 o 
   7   9   0      743.61      750.29     27.07 o 
   8   9   0      257.09      248.94     22.55 o 
   9   9   0        2.07        4.17      6.12 o 
   0  10   0      187.55      192.70      9.34 o 
   1  10   0      599.08      553.92     10.74 o 
   2  10   0      422.89      368.86     12.08 o 
   3  10   0     2506.83     2558.79     45.74 o 
   4  10   0     4319.97     4395.83     73.85 o 
   5  10   0       33.95       47.69      2.30 o 
   6  10   0       47.94       59.72     10.25 o 
   7  10   0      732.41      737.47     37.74 o 
   8  10   0      852.82      722.81     38.95 o 
   1  11   0     1203.98     1145.28     15.23 o 
   2  11   0     7153.77     7169.25     95.12 o 
   3  11   0     1258.56     1372.45     26.91 o 
   4  11   0     1009.37      899.47     19.16 o 
   5  11   0       13.74       13.12      5.84 o 
   6  11   0      620.60      571.27     26.73 o 
   7  11   0      585.61      497.95    111.60 o 
   8  11   0      239.68      196.65     23.82 o 
   0  12   0     5912.95     5696.46     75.72 o 
   1  12   0     3290.05     3291.68     24.59 o 
   2  12   0       22.28       10.91      3.97 o 
   3  12   0      202.59      162.32      7.82 o 
   4  12   0      128.44      116.03      6.26 o 
   5  12   0      756.25      717.29     23.81 o 
   6  12   0        5.09       20.17      7.46 o 
   7  12   0      281.75      283.72     38.20 o 
   8  12   0      805.62      764.53     65.02 o 
   1  13   0       17.43       16.43      2.00 o 
   2  13   0      474.32      428.41     12.98 o 
   3  13   0       25.54       33.29     10.81 o 
   4  13   0     2225.42     2326.40     64.13 o 
   5  13   0     3750.44     3854.47     77.95 o 
   6  13   0      245.10      251.64     21.39 o 
   7  13   0       73.09       63.69     17.30 o 
   0  14   0      131.28       98.33      6.75 o 
   1  14   0      725.22      746.17     12.52 o 
   2  14   0     2577.28     2772.07     55.47 o 
   3  14   0      481.08      466.53     17.18 o 
   4  14   0      960.12      866.45     21.90 o 
   5  14   0     1125.39     1110.08     32.93 o 
   6  14   0       17.14       19.47      6.98 o 
   7  14   0      122.39      121.94     13.95 o 
   1  15   0      327.86      324.26      8.43 o 
   2  15   0      739.65      652.18     22.28 o 
   3  15   0      850.90      782.23     18.18 o 
   4  15   0      244.55      212.38     11.49 o 
   5  15   0      121.56      101.23     14.48 o 
   6  15   0       93.24      109.00     12.74 o 
   7  15   0      103.29      116.04     21.94 o 
   0  16   0     5459.54     5404.40     78.62 o 
   1  16   0     6345.25     6620.72     65.89 o 
   2  16   0     2442.86     2626.50     58.14 o 
   3  16   0      645.28      691.64     23.06 o 
   4  16   0      427.23      411.47     22.53 o 
   5  16   0      322.70      323.37     18.95 o 
   6  16   0      691.54      710.06     34.98 o 
   1  17   0      302.77      266.13      8.76 o 
   2  17   0        3.90        6.64      4.05 o 
   3  17   0      232.72      225.76     13.93 o 
   4  17   0      781.51      950.52     55.30 o 
   5  17   0      395.30      467.84     31.72 o 
   0  18   0     2922.36     3062.95     83.84 o 
   1  18   0      599.65      605.01     19.08 o 
   2  18   0      136.75      171.09     13.01 o 
   3  18   0       59.60       97.69     15.20 o 
   4  18   0       28.31       11.64      8.05 o 
   5  18   0       51.45       66.00     14.37 o 
   1  19   0      119.01      156.57     15.96 o 
   2  19   0      566.33      636.30     24.59 o 
   3  19   0      353.30      279.23     42.08 o 
   4  19   0       70.59       35.13      7.44 o 
   0  20   0        1.59       23.32     13.95 o 
   1  20   0       83.84       70.29     13.48 o 
   2  20   0      259.07      205.68     18.22 o 
   3  20   0      225.30      213.79     16.12 o 
 -10   1   1      407.07      417.74     33.41 o 
  -9   1   1       95.27       80.79      9.94 o 
  -8   1   1        8.51        3.89      1.91 o 
  -7   1   1      378.32      392.15     13.94 o 
  -6   1   1     2313.98     2171.31     26.92 o 
  -5   1   1        3.32        5.90      3.13 o 
  -4   1   1     2819.90     2872.96     38.55 o 
  -3   1   1      682.43      743.99     15.88 o 
  -2   1   1    18912.02    19129.64    163.86 o 
   2   1   1      458.32      430.97      8.46 o 
   3   1   1      981.45     1003.70     20.47 o 
   4   1   1     7324.67     7072.79     79.26 o 
   5   1   1    12930.10    13151.00    112.62 o 
   6   1   1     4065.79     4056.26     55.73 o 
   7   1   1     2012.26     2056.43     35.87 o 
   8   1   1     1065.41      981.13     29.41 o 
   9   1   1       11.90       13.38      6.16 o 
 -10   2   1      777.23      757.62     37.80 o 
  -9   2   1       26.91       29.94     11.44 o 
  -8   2   1       49.83       72.07      8.36 o 
  -7   2   1      328.50      325.12     11.32 o 
  -6   2   1       13.10       26.48      4.54 o 
  -5   2   1     1734.86     1765.85     20.97 o 
  -4   2   1      915.66     1105.80     19.93 o 
  -3   2   1     6643.23     7600.85     70.45 o 
  -2   2   1    28558.86    27442.49    233.59 o 
   1   2   1     3555.19     3356.23     23.00 o 
   2   2   1     9111.71     8907.67     79.26 o 
   3   2   1     2821.72     2861.05     30.42 o 
   4   2   1      381.02      273.89      7.08 o 
   5   2   1      955.39     1013.53     21.74 o 
   6   2   1        4.73       12.29      3.15 o 
   7   2   1     3030.38     2901.38     46.21 o 
   8   2   1     1486.88     1538.98     41.42 o 
   9   2   1     2226.08     2204.84     90.74 o 
 -10   3   1      755.06      840.92     40.30 o 
  -9   3   1      442.53      429.21     29.12 o 
  -8   3   1     2549.83     2657.70     65.09 o 
  -7   3   1     2050.66     2209.33     43.18 o 
  -6   3   1     2236.33     2599.61     31.78 o 
  -5   3   1     8189.96     8694.88     60.60 o 
  -4   3   1      464.57      426.39      9.19 o 
  -3   3   1     4426.89     4837.64     73.66 o 
  -2   3   1     2398.34     2412.84     52.70 o 
  -1   3   1    39167.74    36370.15    317.35 o 
   0   3   1       88.98      121.93      2.94 o 
   1   3   1     3534.32     3353.05     34.75 o 
   2   3   1     2471.29     2472.02     28.66 o 
   3   3   1      139.12       97.32      3.72 o 
   4   3   1      694.69      995.78     22.48 o 
   5   3   1      143.40      145.47      6.53 o 
   6   3   1      412.61      364.44      9.43 o 
   7   3   1        1.21       12.08      3.79 o 
   8   3   1      341.55      248.45     10.42 o 
   9   3   1      217.69      237.63     25.59 o 
 -10   4   1       37.28       10.67     11.47 o 
  -9   4   1       45.90       52.58     16.14 o 
  -8   4   1      329.62      365.89     19.25 o 
  -7   4   1        2.32       10.31      3.40 o 
  -6   4   1      275.70      299.34     14.32 o 
  -5   4   1        5.07       16.73      3.62 o 
  -4   4   1       19.86       80.96      4.94 o 
  -3   4   1      473.48      488.52     11.29 o 
  -2   4   1      366.67      360.66     11.18 o 
  -1   4   1      463.47      339.30      6.75 o 
   0   4   1     2492.38     2401.55     19.28 o 
   1   4   1      150.20      179.30      4.62 o 
   2   4   1     5665.85     5806.44     47.90 o 
   3   4   1     3884.70     4385.12     46.17 o 
   4   4   1     6133.18     6736.16     77.16 o 
   5   4   1      229.07      220.45      6.82 o 
   6   4   1      698.58      635.65     13.14 o 
   7   4   1     1459.67     1414.63     26.58 o 
   8   4   1       52.39       60.12      5.79 o 
   9   4   1      248.52      221.39     22.67 o 
  -9   5   1      997.72     1009.97     62.12 o 
  -8   5   1     1724.13     1828.56     61.13 o 
  -7   5   1     1401.47     1300.02     34.02 o 
  -6   5   1      212.04      161.66     12.18 o 
  -5   5   1     4275.33     3970.26     55.00 o 
  -4   5   1    11987.67    11771.26    128.68 o 
  -3   5   1     2231.21     2012.90     30.22 o 
  -2   5   1     6124.76     5819.91     68.75 o 
  -1   5   1     5108.74     4539.35     53.78 o 
   0   5   1     5086.06     4921.48     52.63 o 
   1   5   1     5556.70     5525.30    103.43 o 
   2   5   1      973.59     1028.83     18.14 o 
   3   5   1     6532.48     6399.16     69.20 o 
   4   5   1        3.82       22.86      3.03 o 
   5   5   1      645.49      635.88     12.64 o 
   6   5   1        1.73       11.01      4.41 o 
   7   5   1       14.68       42.08      5.23 o 
   8   5   1      213.76      238.89     11.23 o 
   9   5   1      556.09      601.71     27.02 o 
  -9   6   1      428.29      497.06     22.45 o 
  -8   6   1      888.82      985.21     31.19 o 
  -7   6   1       66.04       76.95      9.40 o 
  -6   6   1      368.13      359.29     15.13 o 
  -5   6   1      533.58      455.98     12.83 o 
  -4   6   1      294.21      230.90      6.67 o 
  -3   6   1    12546.25    13333.44    116.24 o 
  -2   6   1    36530.59    36005.41    380.47 o 
  -1   6   1    12127.11    12232.31     81.06 o 
   0   6   1      604.03      636.50     11.16 o 
   1   6   1       21.88       13.58      3.85 o 
   2   6   1     1893.44     1687.22     19.17 o 
   3   6   1     2179.05     1988.46     24.66 o 
   4   6   1      420.42      378.70      9.51 o 
   5   6   1      194.21      153.21      7.44 o 
   6   6   1      297.06      378.29     28.35 o 
   7   6   1     5888.11     6505.53    165.15 o 
   8   6   1     2482.63     2589.36    106.95 o 
   9   6   1      481.26      499.10     26.21 o 
  -9   7   1       85.58       66.98     11.90 o 
  -8   7   1      533.85      578.73     38.12 o 
  -7   7   1      331.83      295.17     22.09 o 
  -6   7   1       77.76       98.03     11.39 o 
  -5   7   1      238.06      288.39      9.66 o 
  -4   7   1     1189.91     1323.98     19.28 o 
  -3   7   1     1026.24      954.80     14.07 o 
  -2   7   1      942.02     1136.82     25.31 o 
  -1   7   1      132.20      189.36      4.85 o 
   0   7   1     3170.29     3165.77     37.88 o 
   1   7   1     6450.12     6452.67     45.38 o 
   2   7   1    13761.28    14140.81    159.07 o 
   3   7   1    13828.80    14125.38    236.80 o 
   4   7   1     3319.88     3236.02     28.99 o 
   5   7   1      600.61      648.66     16.83 o 
   6   7   1      369.82      405.83     20.66 o 
   7   7   1     2570.77     2660.49     73.52 o 
   8   7   1     2115.71     2143.51    100.22 o 
   9   7   1      460.35      340.88     36.97 o 
  -9   8   1      592.82      524.24     47.49 o 
  -8   8   1      197.36      163.18     36.62 o 
  -7   8   1      149.04      155.70     15.31 o 
  -6   8   1        1.44       10.98      3.97 o 
  -5   8   1        5.77       16.40      6.61 o 
  -4   8   1      347.26      323.94      7.40 o 
  -3   8   1      210.15      174.08      7.36 o 
  -2   8   1      943.60      906.06     16.51 o 
   0   8   1      418.67      418.50      8.51 o 
   1   8   1      402.10      361.52     14.89 o 
   2   8   1      125.75       85.34      6.39 o 
   3   8   1      472.75      434.45     10.50 o 
   4   8   1       78.92       82.92      5.49 o 
   5   8   1     2157.15     2282.14     63.28 o 
   6   8   1      287.55      261.85     20.15 o 
   7   8   1      370.74      389.89     27.61 o 
   8   8   1      136.56      139.05     21.87 o 
   9   8   1      183.95      139.64     18.09 o 
  -9   9   1      326.97      310.01     32.82 o 
  -8   9   1       95.49       90.29     13.47 o 
  -7   9   1      268.07      193.18     16.39 o 
  -6   9   1      597.68      648.58     28.57 o 
  -5   9   1       19.34       17.67      1.98 o 
  -4   9   1     1333.11     1368.28     14.63 o 
  -3   9   1      834.40      774.88     11.34 o 
  -2   9   1      286.72      250.41      8.44 o 
  -1   9   1     1099.19     1121.84     17.57 o 
   0   9   1     3742.41     3774.18     37.13 o 
   1   9   1    15282.15    14514.27    153.54 o 
   2   9   1    11045.23    10773.96    235.22 o 
   3   9   1      287.23      340.84      8.39 o 
   4   9   1     1491.29     1557.99     30.43 o 
   5   9   1      319.54      286.44     11.28 o 
   6   9   1     1108.20     1015.85     27.55 o 
   7   9   1     3484.65     3584.88    123.03 o 
   8   9   1     2774.42     2941.35    106.34 o 
  -8  10   1       40.03       27.44     10.13 o 
  -7  10   1        9.13       15.25      2.93 o 
  -6  10   1      225.68      195.78     12.11 o 
  -5  10   1      549.39      504.26     11.16 o 
  -4  10   1     1212.25     1088.88     14.86 o 
  -3  10   1     4138.02     4124.38     57.76 o 
  -2  10   1    16047.90    16666.06    308.16 o 
  -1  10   1     7066.12     6909.62     57.30 o 
   0  10   1     1825.63     1595.50     18.13 o 
   1  10   1      880.40      873.91     15.38 o 
   2  10   1      859.84      953.16     18.45 o 
   3  10   1        2.68       10.77      2.97 o 
   4  10   1       14.00       20.49      3.56 o 
   5  10   1      177.10      178.15     13.08 o 
   6  10   1       38.24       43.43     10.79 o 
   7  10   1     1682.52     1972.80     86.09 o 
   8  10   1     1393.86     1314.93     93.85 o 
  -8  11   1      777.39      773.12     54.43 o 
  -7  11   1      832.98      726.87     85.51 o 
  -6  11   1     1530.38     1408.44     26.21 o 
  -5  11   1     1994.25     2023.13     29.75 o 
  -4  11   1     2273.31     2359.96     40.43 o 
  -3  11   1     4170.58     4089.18     54.01 o 
  -2  11   1      276.05      213.14      9.18 o 
  -1  11   1        6.54        4.34      1.95 o 
   0  11   1      114.43       94.35      4.24 o 
   1  11   1      640.67      623.05      9.13 o 
   2  11   1       74.10       81.12      6.74 o 
   3  11   1        7.39        7.43      4.69 o 
   4  11   1      410.84      457.79     13.50 o 
   5  11   1       83.59      105.00     13.45 o 
   6  11   1      271.38      219.86     18.71 o 
   7  11   1        0.97        4.47      3.61 o 
   8  11   1      613.55      559.48     57.71 o 
  -8  12   1     1299.14     1386.15     73.79 o 
  -7  12   1       71.12       63.95     10.56 o 
  -6  12   1      663.71      669.02     23.30 o 
  -5  12   1      212.59      194.97     16.11 o 
  -4  12   1      256.61      200.76      9.00 o 
  -3  12   1      588.31      577.15     13.02 o 
  -2  12   1     1651.78     1587.59     27.00 o 
  -1  12   1      466.32      492.23      8.12 o 
   0  12   1     1900.64     1955.21     18.95 o 
   1  12   1     2039.12     1977.96     17.49 o 
   2  12   1      227.45      194.14      8.74 o 
   3  12   1      201.82      184.27     10.71 o 
   4  12   1      413.74      415.28     10.96 o 
   5  12   1      823.34      848.81     29.26 o 
   6  12   1        1.60        2.94      5.90 o 
   7  12   1      260.29      225.05     15.49 o 
   8  12   1        0.16        0.00      6.60 o 
  -8  13   1      540.71      549.22     56.61 o 
  -7  13   1       65.84       29.91     11.87 o 
  -6  13   1      185.75      243.55     15.37 o 
  -5  13   1     2600.74     2721.92     59.77 o 
  -4  13   1     6789.46     7087.15     95.51 o 
  -3  13   1     1574.33     1435.85     81.30 o 
  -2  13   1      380.12      348.84     12.56 o 
  -1  13   1       13.10       16.74      2.53 o 
   0  13   1       43.77       38.26      3.09 o 
   1  13   1      925.53      937.83     13.98 o 
   2  13   1     1012.46     1035.45     22.28 o 
   3  13   1     3459.67     3542.93     51.62 o 
   4  13   1      510.95      489.28     25.39 o 
   5  13   1       86.76       66.55      8.53 o 
   6  13   1        5.56        1.98      7.40 o 
   7  13   1       42.51       39.37      9.94 o 
  -7  14   1       29.80       20.19      8.36 o 
  -6  14   1      162.90      225.53     21.77 o 
  -5  14   1     1446.12     1417.07     52.87 o 
  -4  14   1     1498.90     1297.82     29.76 o 
  -3  14   1      373.28      349.89     16.17 o 
  -2  14   1     2222.41     2445.76     60.80 o 
  -1  14   1     4874.56     5078.01     52.19 o 
   0  14   1     6248.38     6343.93     58.24 o 
   1  14   1     1887.50     1848.09     20.78 o 
   2  14   1        2.69        4.31      2.81 o 
   3  14   1      533.31      390.37     12.92 o 
   4  14   1       88.77       50.87      6.06 o 
   5  14   1        1.43        2.73     10.51 o 
   6  14   1        1.82        2.13      6.03 o 
   7  14   1      153.48       97.26     18.96 o 
  -7  15   1        2.14        2.21      6.42 o 
  -6  15   1      176.33      169.84     20.76 o 
  -5  15   1      145.71      138.78     12.39 o 
  -4  15   1       86.84       54.39      6.78 o 
  -3  15   1      323.46      224.00     15.28 o 
  -2  15   1       92.90       75.68     10.41 o 
  -1  15   1     1749.49     1839.77     24.56 o 
   0  15   1     2005.60     1980.87     24.19 o 
   1  15   1      188.65      129.76      6.36 o 
   2  15   1     2358.97     2280.42     41.89 o 
   3  15   1     1906.67     2085.53     48.25 o 
   4  15   1     2251.07     2239.90     65.81 o 
   5  15   1     1625.55     1576.34     71.23 o 
   6  15   1     2004.99     1950.80     75.55 o 
  -6  16   1        0.84        9.00      6.44 o 
  -5  16   1        0.06        4.58      8.39 o 
  -4  16   1      409.67      376.44     19.17 o 
  -3  16   1      605.22      598.34     29.31 o 
  -2  16   1      282.50      222.15     21.54 o 
  -1  16   1      123.79      106.72      6.55 o 
   0  16   1      449.31      398.10     11.74 o 
   1  16   1       21.44       23.46      2.56 o 
   2  16   1       35.16       37.10      8.71 o 
   3  16   1      870.87      985.23     30.39 o 
   4  16   1      378.42      406.67     26.34 o 
   5  16   1      720.89      557.14     84.29 o 
   6  16   1      628.39      671.07     61.39 o 
  -6  17   1      453.05      448.20     34.15 o 
  -5  17   1       27.82       31.65      9.11 o 
  -4  17   1      990.40      855.33     37.39 o 
  -3  17   1       83.79       50.13      7.77 o 
  -2  17   1      482.83      468.25     25.05 o 
  -1  17   1     2404.40     2430.49     81.11 o 
   0  17   1     2236.13     2259.63     45.17 o 
   1  17   1     1787.08     1846.38     36.95 o 
   2  17   1      126.59      181.66     12.51 o 
   3  17   1       12.48       20.85     15.22 o 
   4  17   1      579.10      434.44     19.79 o 
   5  17   1     1650.73     1549.93     82.43 o 
  -5  18   1       45.38       55.82     17.30 o 
  -4  18   1      666.99      763.80     47.27 o 
  -3  18   1     1145.13     1342.81     76.07 o 
  -2  18   1     1233.15     1124.49     36.00 o 
  -1  18   1     1395.93     1367.97     30.84 o 
   0  18   1     1288.75     1439.95     31.71 o 
   1  18   1      431.59      399.19     19.91 o 
   2  18   1       86.08       46.00      8.73 o 
   3  18   1      118.54       88.87     10.38 o 
   4  18   1       10.60        0.64      6.02 o 
   5  18   1       59.85       37.45      9.80 o 
  -4  19   1       81.28       75.36     13.73 o 
  -3  19   1      152.68      165.68     15.11 o 
  -2  19   1      847.67      804.70     39.69 o 
  -1  19   1      211.42      194.85     18.41 o 
   0  19   1      179.08      187.83     11.83 o 
   1  19   1      259.34      256.25     16.25 o 
   2  19   1      651.07      727.77     22.28 o 
   3  19   1      689.50      782.27     75.49 o 
   4  19   1       29.00       28.89      5.90 o 
  -3  20   1      172.80      160.38     14.50 o 
  -2  20   1       21.15       18.73      8.57 o 
  -1  20   1       45.99       32.50      9.12 o 
   0  20   1       96.35       70.70     17.04 o 
   1  20   1       47.28       42.96      8.23 o 
   2  20   1       56.57       53.95     12.89 o 
   0  21   1        9.35       18.18     10.03 o 
 -10   0   2      297.18      210.29     25.37 o 
  -8   0   2     4329.07     4338.33    150.44 o 
  -7   0   2     1314.74     1323.31     48.70 o 
  -6   0   2       20.82       40.36      6.26 o 
  -5   0   2    13545.59    13610.07    187.31 o 
  -4   0   2    13085.76    13760.14    204.61 o 
  -3   0   2     3897.93     3910.61     54.36 o 
  -2   0   2     8925.23     8919.72    111.09 o 
   1   0   2      967.23     1051.93     17.67 o 
   2   0   2     8813.20     9225.65    156.65 o 
   3   0   2      134.39      164.00     19.34 o 
   4   0   2      309.65      259.11     21.50 o 
   5   0   2    17617.30    18731.55    368.83 o 
   6   0   2    13376.03    13374.22    268.17 o 
   7   0   2      568.51      612.75     34.70 o 
   8   0   2     3226.12     3422.10    109.14 o 
   9   0   2     2520.12     2414.26    153.19 o 
 -10   1   2     1069.40     1081.03     56.68 o 
  -8   1   2       14.36       19.88      9.84 o 
  -7   1   2       25.46       14.61      3.44 o 
  -6   1   2     3642.51     3876.13     39.69 o 
  -5   1   2     1290.44     1338.71     34.20 o 
  -4   1   2       48.42      136.30      9.05 o 
  -3   1   2      843.26      650.99     14.22 o 
  -2   1   2      112.30      162.42      6.02 o 
   1   1   2     2011.37     1951.53     22.09 o 
   2   1   2     1450.53     1384.94     25.52 o 
   3   1   2      717.39      387.30      8.50 o 
   4   1   2     2118.82     1710.60     25.38 o 
   5   1   2     1575.88     1726.55     37.79 o 
   6   1   2     3120.03     3220.19     46.55 o 
   7   1   2      115.51       73.70      6.89 o 
   8   1   2      362.16      460.32     15.44 o 
   9   1   2      584.46      571.34     22.36 o 
 -10   2   2        3.97       22.15      9.64 o 
  -8   2   2     1834.38     1978.99     44.99 o 
  -7   2   2     1958.64     1965.88     33.36 o 
  -6   2   2      640.02      587.55      9.06 o 
  -5   2   2      618.42      606.88     12.94 o 
  -4   2   2        5.74        3.91      2.85 o 
  -3   2   2      951.65     1046.59     21.37 o 
  -2   2   2     3956.76     3853.52     36.57 o 
  -1   2   2     8799.09     8986.81    114.89 o 
   0   2   2     3257.68     3144.29     31.12 o 
   1   2   2        3.74       17.62      1.02 o 
   2   2   2     5567.80     5590.18     74.28 o 
   3   2   2     1647.61     1558.28     26.14 o 
   4   2   2     1639.54     1653.98     28.30 o 
   5   2   2     3050.19     3221.61     45.66 o 
   6   2   2      168.86      204.92      8.13 o 
   7   2   2        9.73        8.68      6.37 o 
   8   2   2       80.54       76.47      8.74 o 
   9   2   2      260.89      274.84     24.54 o 
 -10   3   2      803.50      759.54     42.34 o 
  -8   3   2      314.62      320.48     17.18 o 
  -7   3   2       31.44       59.20      4.27 o 
  -6   3   2       58.84       65.24      3.03 o 
  -5   3   2     1192.43     1100.75     30.87 o 
  -4   3   2     2145.87     2013.26     27.34 o 
  -3   3   2     2262.64     1937.26     55.06 o 
  -2   3   2       96.95      196.52      7.34 o 
  -1   3   2    27422.02    26847.11    189.64 o 
   0   3   2     7966.44     7982.11     58.31 o 
   1   3   2     6567.08     6314.99     37.21 o 
   2   3   2      590.93      676.98      9.87 o 
   3   3   2     2430.27     2638.65     40.05 o 
   4   3   2      160.35      156.62      6.22 o 
   5   3   2     2589.64     2752.08     36.25 o 
   6   3   2     6185.01     6726.58    100.30 o 
   7   3   2      261.55      291.08     13.53 o 
   8   3   2     1601.59     1688.08     47.56 o 
   9   3   2     1404.79     1510.68    104.54 o 
 -10   4   2      737.87      676.82     36.12 o 
  -9   4   2        4.99        8.02      8.89 o 
  -8   4   2       15.40       25.57      6.88 o 
  -7   4   2     5488.66     5637.72    124.16 o 
  -6   4   2     3257.65     3176.95     55.42 o 
  -5   4   2     4429.38     4676.19     43.16 o 
  -4   4   2    16933.87    17438.70    215.03 o 
  -3   4   2    51316.29    50465.57    384.18 o 
  -2   4   2    11848.19    12793.29    157.26 o 
  -1   4   2     3306.22     3402.84     30.70 o 
   0   4   2     6985.61     6860.53     56.47 o 
   1   4   2     7119.04     7338.43     60.73 o 
   2   4   2     4431.13     4650.49     41.72 o 
   3   4   2     2939.68     2832.41     29.05 o 
   4   4   2     2357.65     2209.62     24.39 o 
   5   4   2      616.26      637.15     10.30 o 
   6   4   2     4294.89     4175.42     54.12 o 
   7   4   2      580.81      583.05     26.72 o 
   8   4   2      761.31      812.21     25.47 o 
   9   4   2      182.43      161.87     15.33 o 
 -10   5   2        3.52       10.00     11.28 o 
  -9   5   2       59.54       64.94     13.96 o 
  -8   5   2      118.42      166.84     13.57 o 
  -7   5   2      385.98      382.27     37.65 o 
  -6   5   2     5863.73     5867.29    124.27 o 
  -5   5   2      283.02      293.10      9.38 o 
  -4   5   2      318.22      375.13     25.83 o 
  -3   5   2      442.10      539.55     17.28 o 
  -2   5   2     4675.33     5161.87     73.38 o 
  -1   5   2     1417.79     1421.00     19.14 o 
   0   5   2     1185.99     1156.52     17.89 o 
   1   5   2      104.46      174.71      4.36 o 
   2   5   2     2113.24     2247.72     17.20 o 
   3   5   2     1618.03     1497.52     20.54 o 
   4   5   2     3681.36     3654.40     41.94 o 
   5   5   2       21.21       32.34      3.21 o 
   6   5   2      174.57      188.79      8.25 o 
   7   5   2        1.83        7.13      4.89 o 
   8   5   2       19.53        2.54      3.31 o 
   9   5   2       28.78       10.00      4.36 o 
  -9   6   2      160.85      153.13     17.79 o 
  -8   6   2       30.97       69.92     10.21 o 
  -7   6   2       94.29      119.18     13.84 o 
  -6   6   2      583.29      637.16     36.28 o 
  -5   6   2        2.57       12.13      3.70 o 
  -4   6   2     5812.40     5805.63     69.84 o 
  -3   6   2     2685.19     2632.29     29.65 o 
  -2   6   2     1417.04     1803.99     17.27 o 
  -1   6   2      520.30      504.98      8.76 o 
   0   6   2      329.69      257.92      7.78 o 
   1   6   2     5188.22     5408.06     59.12 o 
   2   6   2       36.71       43.69      3.03 o 
   3   6   2     1655.68     1837.41     36.44 o 
   4   6   2     2757.67     2970.07     27.14 o 
   5   6   2      197.97      175.51      5.63 o 
   6   6   2      789.89      759.73     15.31 o 
   7   6   2      976.41     1052.63     61.69 o 
   8   6   2      647.86      676.04     54.31 o 
   9   6   2       28.25       35.68     11.67 o 
  -9   7   2       10.16       14.32      6.68 o 
  -8   7   2      100.83      104.48     13.86 o 
  -7   7   2      362.36      322.38     24.44 o 
  -6   7   2     5801.82     5851.21    128.43 o 
  -5   7   2     2984.62     2797.92     42.11 o 
  -4   7   2      386.60      393.79      9.01 o 
  -3   7   2       95.73       87.82      4.23 o 
  -2   7   2     3429.33     3635.80     31.22 o 
  -1   7   2     8712.56     8753.94     85.83 o 
   0   7   2      541.88      611.29     11.07 o 
   1   7   2      304.32      291.87      8.05 o 
   2   7   2      228.40      190.26      5.74 o 
   3   7   2     7176.37     7300.21    108.55 o 
   4   7   2     1375.32     1450.05     19.79 o 
   5   7   2       15.29       25.34      2.84 o 
   6   7   2      308.25      309.31     13.16 o 
   7   7   2      102.15       99.45     13.87 o 
   8   7   2      204.29      217.33     20.92 o 
   9   7   2       34.65       34.93      7.01 o 
  -9   8   2      139.28       99.06     15.10 o 
  -8   8   2       52.81       35.72     13.21 o 
  -7   8   2       93.19       85.33     11.50 o 
  -6   8   2        6.37       17.22      5.63 o 
  -5   8   2       71.03       39.49      3.94 o 
  -4   8   2     1193.96     1168.60     14.96 o 
  -3   8   2     9936.76    10286.43    112.31 o 
  -2   8   2     1881.38     2089.00     22.74 o 
  -1   8   2      260.09      303.99      6.92 o 
   0   8   2      191.19      183.71      6.74 o 
   1   8   2      812.95      746.68     13.63 o 
   2   8   2     1945.08     1944.71     20.61 o 
   3   8   2       14.21       24.10      2.76 o 
   4   8   2      304.39      275.77      8.03 o 
   5   8   2     3365.89     3495.43     40.19 o 
   6   8   2     6502.78     6695.06    170.90 o 
   7   8   2     6408.82     6620.12    308.37 o 
   8   8   2     4223.68     4500.45    101.90 o 
  -9   9   2       98.71      115.63     15.29 o 
  -7   9   2      457.41      475.87     26.88 o 
  -6   9   2      725.73      682.73     17.82 o 
  -5   9   2       49.46       34.82      2.84 o 
  -4   9   2      386.07      324.56      7.97 o 
  -3   9   2        0.05       23.54      7.69 o 
  -2   9   2      249.10      266.34      6.98 o 
  -1   9   2      296.51      377.36      8.00 o 
   0   9   2     2847.30     2802.15     34.07 o 
   1   9   2     1390.30     1279.47     22.87 o 
   2   9   2     1282.11     1318.20     22.83 o 
   3   9   2      470.11      473.30     11.19 o 
   4   9   2      495.21      553.02     17.59 o 
   5   9   2      814.69      867.53     31.04 o 
   6   9   2     1525.13     1694.75     36.19 o 
   7   9   2        7.92       21.02     11.08 o 
   8   9   2       12.28       11.32      5.96 o 
  -9  10   2        4.53       11.38      7.51 o 
  -8  10   2       69.48       72.61     15.19 o 
  -7  10   2      201.19      173.60     12.51 o 
  -6  10   2     1263.89     1330.21     24.47 o 
  -5  10   2     6496.03     6825.02     74.99 o 
  -4  10   2      565.63      554.36     14.19 o 
  -3  10   2      311.85      387.04      9.12 o 
  -2  10   2      342.46      308.27      9.50 o 
  -1  10   2      162.47      134.22      7.62 o 
   0  10   2     1891.10     1945.89     20.92 o 
   1  10   2     8238.45     7967.24     43.65 o 
   2  10   2     7629.17     7584.82     80.61 o 
   3  10   2      266.93      258.94      6.99 o 
   4  10   2     2201.16     2232.45     39.14 o 
   5  10   2      114.81      102.96      8.26 o 
   6  10   2     1669.40     1695.45     59.41 o 
   7  10   2     1020.47      992.89     72.73 o 
   8  10   2      367.42      351.56     30.00 o 
  -8  11   2      389.61      405.80     27.46 o 
  -7  11   2      405.36      390.90     26.21 o 
  -6  11   2     5325.66     5412.28     87.80 o 
  -5  11   2     3786.51     3994.97     54.95 o 
  -4  11   2      774.01      621.66     11.79 o 
  -3  11   2      528.10      382.28     10.14 o 
  -2  11   2      645.98      542.50     12.01 o 
  -1  11   2     1148.81     1205.09     22.61 o 
   0  11   2      459.60      478.87      9.34 o 
   1  11   2        3.04        1.72      1.89 o 
   2  11   2      181.42      157.42      6.80 o 
   3  11   2     3473.39     3422.77     49.42 o 
   4  11   2      333.41      275.34     10.24 o 
   5  11   2      231.35      180.74     14.10 o 
   6  11   2      797.05      701.17     36.93 o 
   7  11   2       23.92       24.69      7.23 o 
   8  11   2      373.26      328.64     39.62 o 
  -8  12   2       58.84       57.12     13.62 o 
  -7  12   2      104.35      114.47     16.80 o 
  -6  12   2     1901.68     1982.44     50.16 o 
  -5  12   2     4532.99     4376.28     47.57 o 
  -4  12   2     9266.45     9085.54    132.51 o 
  -3  12   2    11964.24    12284.88    233.57 o 
  -2  12   2     5612.00     5515.84     73.33 o 
  -1  12   2     3743.28     3548.53     38.78 o 
   0  12   2     3303.24     3356.76     28.51 o 
   1  12   2     3250.16     3130.84     25.54 o 
   2  12   2       28.65       45.08      3.96 o 
   3  12   2     1116.73     1212.18     19.65 o 
   4  12   2       12.78       24.68      3.69 o 
   5  12   2      280.04      236.67     20.78 o 
   6  12   2      118.80      139.43     15.81 o 
   7  12   2      413.21      380.71     20.11 o 
  -8  13   2      639.96      659.81     34.97 o 
  -7  13   2       94.25       87.74     16.35 o 
  -6  13   2       43.71       35.57      7.73 o 
  -5  13   2       15.68       22.17      4.65 o 
  -4  13   2      351.36      340.50     21.84 o 
  -3  13   2      257.03      272.48     17.84 o 
  -2  13   2       43.36       23.82      4.55 o 
  -1  13   2      336.23      319.39      7.76 o 
   0  13   2     2878.70     2906.51     36.31 o 
   1  13   2     2611.70     2519.44     30.76 o 
   2  13   2      108.58       86.81      6.37 o 
   3  13   2        4.78        7.29      3.08 o 
   4  13   2     1115.29     1136.63     33.98 o 
   5  13   2     1117.34     1091.35     52.60 o 
   6  13   2      248.05      214.65     14.90 o 
   7  13   2       15.87       15.95      6.55 o 
  -7  14   2       99.09       70.54     10.49 o 
  -6  14   2       54.51       43.11     14.02 o 
  -5  14   2      182.33      181.95     13.24 o 
  -4  14   2      449.07      508.10     17.22 o 
  -3  14   2     3110.65     3240.14     64.46 o 
  -2  14   2      496.65      453.12     16.89 o 
  -1  14   2      356.18      326.45     10.83 o 
   0  14   2      729.96      727.44     12.22 o 
   1  14   2       21.08       18.27      2.84 o 
   2  14   2        2.99       11.14      3.17 o 
   3  14   2     1816.29     1754.72     35.60 o 
   4  14   2     2832.29     2745.32     59.88 o 
   5  14   2      633.52      637.92     30.84 o 
   6  14   2      102.04      127.49     11.68 o 
   7  14   2      112.72      107.79     20.79 o 
  -7  15   2        6.69        8.71      6.48 o 
  -6  15   2      127.77      116.21     17.30 o 
  -5  15   2      518.50      500.46     22.29 o 
  -4  15   2      180.67      166.01      9.05 o 
  -3  15   2      159.48      174.92     18.95 o 
  -2  15   2      258.16      244.42     14.19 o 
  -1  15   2     2647.34     2826.60     35.50 o 
   0  15   2     1114.48     1053.23     12.02 o 
   1  15   2       17.35       17.79      1.99 o 
   2  15   2      152.68      129.41     11.93 o 
   3  15   2      382.50      351.24     14.48 o 
   4  15   2      355.77      278.92     29.79 o 
   5  15   2      811.90      743.56     84.02 o 
   6  15   2     1331.06     1334.08     62.10 o 
  -6  16   2       14.98       17.80      7.66 o 
  -4  16   2     1484.39     1447.61     48.28 o 
  -3  16   2      699.54      736.57     23.86 o 
  -2  16   2      358.28      372.21     13.10 o 
  -1  16   2      141.72      149.85      8.44 o 
   0  16   2      161.54      192.58      7.17 o 
   1  16   2        0.68        0.21      2.47 o 
   2  16   2      248.78      202.30     12.81 o 
   3  16   2      275.54      305.15     15.92 o 
   4  16   2     1340.55     1477.10     71.63 o 
   5  16   2     1653.70     1662.14     81.45 o 
   6  16   2     1408.41     1375.53     84.40 o 
  -6  17   2       20.04       27.97     10.11 o 
  -5  17   2      299.49      332.18     20.22 o 
  -4  17   2       86.73       89.27     15.97 o 
  -3  17   2       90.58       70.04      9.49 o 
  -2  17   2      359.04      327.64     16.22 o 
  -1  17   2        5.49        6.80      2.50 o 
   0  17   2        5.19        3.91      2.33 o 
   1  17   2     1964.19     2008.78     56.95 o 
   2  17   2     1954.64     1894.65     54.63 o 
   3  17   2      191.50      186.37     17.72 o 
   4  17   2      297.20      285.31     16.91 o 
   5  17   2       75.18       53.82     11.86 o 
  -5  18   2      250.15      221.88     24.02 o 
  -4  18   2       10.14       45.18      9.71 o 
  -3  18   2        3.19        7.12      4.49 o 
  -2  18   2     1220.39     1418.23     38.32 o 
  -1  18   2     3396.59     3556.90     68.56 o 
   0  18   2      384.52      367.37     15.15 o 
   1  18   2      568.33      564.29     25.79 o 
   2  18   2       15.56       24.95      7.46 o 
   3  18   2        2.53        7.03      3.61 o 
   4  18   2       51.39       40.55      9.44 o 
  -4  19   2      103.01       82.06     15.14 o 
  -3  19   2       14.85       10.33      3.83 o 
  -2  19   2      106.89      113.20     12.61 o 
  -1  19   2      956.35      850.84     39.15 o 
   0  19   2      249.56      245.71     20.82 o 
   1  19   2        5.62       27.06      7.75 o 
   2  19   2        4.06       18.82      6.26 o 
   3  19   2       67.26       39.34      9.20 o 
  -3  20   2     1206.91     1335.15     45.17 o 
  -2  20   2     2700.13     2914.86    151.60 o 
  -1  20   2     2221.70     2407.87    158.61 o 
   0  20   2      402.46      508.28     34.84 o 
   1  20   2      258.17      319.05     25.27 o 
   2  20   2      201.38      172.33     20.22 o 
 -10   1   3      329.12      295.77     19.16 o 
  -8   1   3     6676.87     7345.15    101.04 o 
  -7   1   3     2567.13     2680.19     56.16 o 
  -6   1   3      758.33      700.18     21.67 o 
  -5   1   3       12.99       11.48      3.72 o 
  -4   1   3      304.18      301.83      9.12 o 
  -3   1   3     1355.26     1378.71     23.76 o 
  -2   1   3      434.48      426.47      8.92 o 
  -1   1   3     3777.65     3769.94     30.92 o 
   0   1   3     7494.78     7501.22     53.55 o 
   1   1   3     6281.25     6596.46     32.69 o 
   2   1   3       13.16       24.41      2.87 o 
   3   1   3     2487.43     2513.69     24.79 o 
   4   1   3      472.01      465.53     11.24 o 
   5   1   3      951.51      859.84     32.83 o 
   6   1   3     2011.37     2025.13     35.72 o 
   7   1   3     1188.04     1181.30     22.66 o 
   8   1   3      710.08      753.84     17.47 o 
   9   1   3     1250.30     1244.96     51.31 o 
 -10   2   3        2.39       12.99      9.13 o 
  -8   2   3     1195.35     1319.86     29.59 o 
  -7   2   3        4.88       12.85      2.59 o 
  -6   2   3     4363.92     4131.44     41.84 o 
  -5   2   3    19088.50    19930.89    290.76 o 
  -4   2   3    16982.01    17066.85    181.89 o 
  -3   2   3     4910.04     4930.60     81.23 o 
  -2   2   3      273.30      204.54      5.82 o 
  -1   2   3     1252.69     1252.40     16.76 o 
   0   2   3    10771.47    10416.50     62.32 o 
   1   2   3      617.85      557.58      6.53 o 
   2   2   3     2235.06     2177.98     18.94 o 
   3   2   3      825.88      961.10     23.60 o 
   4   2   3    12881.70    13448.95    105.69 o 
   5   2   3     5712.91     5635.72     44.88 o 
   6   2   3     2317.98     2369.75     34.56 o 
   7   2   3     2303.12     2420.52     91.91 o 
   8   2   3      250.04      295.03     14.86 o 
   9   2   3      152.32      104.91     11.92 o 
 -10   3   3        0.31        4.05      7.30 o 
  -8   3   3        0.12        0.00      5.70 o 
  -7   3   3      327.74      380.84     16.68 o 
  -6   3   3      789.44      798.92     18.39 o 
  -5   3   3      334.22      359.22     25.69 o 
  -4   3   3     6389.34     6455.70     77.46 o 
  -3   3   3    30212.44    29739.27    389.36 o 
  -2   3   3    20739.40    20447.52    237.58 o 
  -1   3   3       26.10       49.14      2.40 o 
   0   3   3     1477.71     1282.30     16.43 o 
   1   3   3     3990.40     4065.23     23.15 o 
   2   3   3     5456.14     5802.34     41.74 o 
   3   3   3    13834.54    13715.72    103.39 o 
   4   3   3     5421.89     5347.02     90.92 o 
   5   3   3     4851.42     4854.07     54.26 o 
   6   3   3       19.08       22.84      3.04 o 
   7   3   3       44.41       53.07      4.86 o 
   8   3   3      174.36      145.64      8.42 o 
   9   3   3       81.98       52.39      6.75 o 
 -10   4   3       76.25      120.50     24.61 o 
  -9   4   3        5.53       12.93      9.57 o 
  -8   4   3      807.74      805.75     28.11 o 
  -7   4   3      287.69      257.44     14.28 o 
  -6   4   3      557.04      455.30     12.16 o 
  -5   4   3     1341.53     1403.71     25.62 o 
  -4   4   3     1884.56     1932.19     58.14 o 
  -3   4   3      163.43      341.93     27.77 o 
  -2   4   3        0.40       13.43      2.31 o 
  -1   4   3     9956.11    10036.85     85.11 o 
   0   4   3     2945.76     2817.68     18.64 o 
   1   4   3      602.93      646.01      8.55 o 
   2   4   3    12710.63    13564.89     72.10 o 
   3   4   3       95.94      122.67      6.46 o 
   4   4   3     3475.89     3533.49     52.25 o 
   5   4   3      380.18      358.69     13.72 o 
   6   4   3       50.06       45.47      4.39 o 
   7   4   3      118.03      138.60      8.09 o 
   8   4   3      380.52      446.95     33.60 o 
   9   4   3      247.06      206.37     24.99 o 
 -10   5   3      210.84      196.36     23.28 o 
  -9   5   3      529.93      490.80     34.45 o 
  -8   5   3      507.56      502.28     20.45 o 
  -7   5   3      940.32      907.26     31.22 o 
  -6   5   3      409.00      447.46     11.95 o 
  -5   5   3     2742.41     2767.55     39.08 o 
  -4   5   3     1784.33     1919.81     25.54 o 
  -3   5   3     5602.78     5581.71     47.79 o 
  -2   5   3     5869.63     5594.38     37.80 o 
  -1   5   3     5741.43     6057.83     59.61 o 
   0   5   3     3993.63     4270.16     39.14 o 
   1   5   3    11078.79    11524.78     57.90 o 
   2   5   3     4468.66     4662.23     35.95 o 
   3   5   3     3156.36     3051.03     33.70 o 
   4   5   3     9285.53    10062.95     87.41 o 
   5   5   3     3546.11     3899.86     48.46 o 
   6   5   3       12.98       20.48      2.68 o 
   7   5   3       40.31       32.55      5.56 o 
   8   5   3       93.59       91.50      9.10 o 
   9   5   3        8.05       11.52      9.27 o 
  -9   6   3       14.32       16.35      6.38 o 
  -8   6   3     1456.58     1451.30     63.82 o 
  -7   6   3     1219.02     1318.51     43.38 o 
  -6   6   3     5319.40     6012.13    130.39 o 
  -5   6   3     9269.45     9650.79    124.43 o 
  -4   6   3     1260.21     1293.72     39.22 o 
  -3   6   3      623.16      936.67     19.46 o 
  -2   6   3     4018.72     4397.35     43.87 o 
  -1   6   3     6508.25     6963.79     41.73 o 
   0   6   3       17.10       69.72      3.68 o 
   2   6   3      169.19      190.93      5.75 o 
   3   6   3     2840.75     2695.90     21.88 o 
   4   6   3     5955.43     5950.80     68.00 o 
   5   6   3     1562.23     1499.46     34.72 o 
   6   6   3     1784.40     1750.66     26.62 o 
   7   6   3     3199.93     3088.09     74.59 o 
   8   6   3     1702.20     1676.61     86.06 o 
  -9   7   3      290.52      416.08     35.90 o 
  -8   7   3     1839.80     2156.02     95.18 o 
  -7   7   3     3271.10     3348.46     70.00 o 
  -6   7   3     2874.94     2868.04     65.65 o 
  -5   7   3      828.23      779.34     16.79 o 
  -4   7   3     1641.03     1748.70     23.01 o 
  -3   7   3     1027.75     1028.16     16.62 o 
  -2   7   3     3006.64     3105.72     40.18 o 
  -1   7   3       17.66       14.94      2.11 o 
   0   7   3     1700.55     1723.41     16.61 o 
   1   7   3     4240.05     4109.57     54.05 o 
   2   7   3       23.61       16.23      2.44 o 
   3   7   3     2739.81     2881.81     24.18 o 
   4   7   3       61.26       91.95      5.92 o 
   5   7   3        1.69       11.72      2.60 o 
   6   7   3     1513.18     1341.17     27.97 o 
   7   7   3     1647.69     1670.34    110.17 o 
   8   7   3      552.27      591.99     32.89 o 
  -9   8   3        5.55        7.43     14.11 o 
  -8   8   3        0.08        5.07      5.56 o 
  -7   8   3      107.84      124.11     16.46 o 
  -6   8   3      882.98      861.78     27.98 o 
  -5   8   3      888.22      806.31     17.05 o 
  -4   8   3        0.51        5.84      3.70 o 
  -3   8   3     1392.40     1390.39     18.17 o 
  -2   8   3       17.21        7.02      2.39 o 
  -1   8   3     1658.48     1940.19     23.58 o 
   0   8   3      743.43      781.21     23.82 o 
   1   8   3      729.63      721.57     10.93 o 
   2   8   3      658.58      666.30     14.06 o 
   3   8   3       20.89       14.43      2.18 o 
   4   8   3      108.57      123.85      6.83 o 
   5   8   3       41.05       42.25      2.40 o 
   6   8   3       61.59       43.45      3.39 o 
   7   8   3      189.85      173.74     29.88 o 
   8   8   3        9.13       15.11      4.48 o 
  -9   9   3        6.50       12.59      7.21 o 
  -7   9   3     5323.22     5273.60    124.99 o 
  -6   9   3     1796.71     1876.57     43.63 o 
  -5   9   3     2286.18     2408.65     35.92 o 
  -4   9   3     1974.82     1931.13     32.54 o 
  -3   9   3     4533.74     4544.28     39.22 o 
  -2   9   3     2446.07     2427.60     27.01 o 
  -1   9   3     1914.29     1664.72     20.15 o 
   0   9   3     5806.46     5800.09     49.27 o 
   1   9   3       13.73        7.29      3.84 o 
   2   9   3      703.51      647.25     10.92 o 
   3   9   3       64.67       63.30      3.99 o 
   4   9   3      832.68      799.46     16.08 o 
   5   9   3       19.34       27.39      4.03 o 
   6   9   3     2197.97     2236.20     68.16 o 
   7   9   3     3822.76     4073.85    158.08 o 
   8   9   3      124.59      107.68     11.02 o 
  -9  10   3       62.00       67.39     13.84 o 
  -8  10   3      297.63      266.17     21.14 o 
  -7  10   3     1041.84     1106.91     31.49 o 
  -6  10   3     1994.50     2093.57     31.77 o 
  -5  10   3     4927.69     5019.15     54.94 o 
  -4  10   3     4758.80     4581.90     99.28 o 
  -3  10   3     1609.15     1556.84     22.30 o 
  -2  10   3      894.30      918.51     19.59 o 
  -1  10   3     1440.85     1388.81     14.98 o 
   0  10   3       90.94       63.80      6.15 o 
   1  10   3       30.34       22.68      3.78 o 
   2  10   3      122.65      116.53      5.24 o 
   3  10   3     1640.64     1530.80     22.71 o 
   4  10   3     5134.41     4940.45     62.99 o 
   5  10   3     1327.96     1249.98     21.80 o 
   6  10   3     2409.67     2364.67     72.25 o 
   7  10   3     1141.36     1100.22     50.97 o 
   8  10   3      449.06      383.84     38.59 o 
  -8  11   3       96.71       93.96     12.82 o 
  -7  11   3      331.38      330.78     19.82 o 
  -6  11   3      422.30      369.14     12.16 o 
  -5  11   3     1313.37     1328.87     26.58 o 
  -4  11   3      744.65      771.82     18.92 o 
  -3  11   3      995.47     1031.13     29.74 o 
  -2  11   3      935.72      983.65     18.01 o 
  -1  11   3     6086.70     5893.13     69.81 o 
   0  11   3     4875.34     4867.73     54.09 o 
   1  11   3     4937.72     4867.04     50.57 o 
   2  11   3     3960.83     3873.60     45.85 o 
   3  11   3     2430.22     2459.21     46.04 o 
   4  11   3     1145.76     1092.86     22.09 o 
   5  11   3      943.02      907.30     25.20 o 
   6  11   3     1235.22     1258.72     44.29 o 
   7  11   3      465.10      458.13     25.56 o 
  -8  12   3        0.59        1.87      6.01 o 
  -6  12   3        5.51        2.71      2.58 o 
  -5  12   3      230.26      182.37      8.37 o 
  -4  12   3      488.01      512.54     16.27 o 
  -3  12   3     3145.49     3087.90     54.97 o 
  -2  12   3      157.17      151.21      7.20 o 
  -1  12   3      793.15      705.12     11.23 o 
   0  12   3      264.50      252.76      7.94 o 
   1  12   3      437.24      422.30      6.29 o 
   2  12   3     1879.04     1797.54     35.43 o 
   3  12   3      291.24      269.34      9.67 o 
   4  12   3      135.97      152.25      8.35 o 
   5  12   3        2.96        2.08      2.60 o 
   6  12   3       40.81       48.20      8.83 o 
   7  12   3      101.50       92.29     10.28 o 
  -8  13   3       26.31       11.78     15.19 o 
  -7  13   3      378.81      396.09     27.44 o 
  -6  13   3      204.08      187.05      7.78 o 
  -5  13   3      840.67      824.98     26.25 o 
  -4  13   3      851.17      792.22     16.42 o 
  -3  13   3     2203.71     2182.70     45.00 o 
  -2  13   3     2216.67     2229.78     33.10 o 
  -1  13   3      995.02      918.89     18.42 o 
   0  13   3      896.52      881.85     17.26 o 
   1  13   3     3950.25     3991.63     48.92 o 
   2  13   3     2598.42     2473.36     38.35 o 
   3  13   3     1654.63     1643.92     31.96 o 
   4  13   3     4051.07     4155.77    104.20 o 
   5  13   3     1066.23      955.16     38.32 o 
   6  13   3       15.92       43.21      7.09 o 
   7  13   3      104.19      125.95     15.14 o 
  -7  14   3       34.74       38.64      8.61 o 
  -5  14   3     4738.01     4625.22    144.80 o 
  -4  14   3     4951.05     4763.02    117.03 o 
  -3  14   3     1390.08     1163.38     31.85 o 
  -2  14   3      229.44      239.13     10.77 o 
  -1  14   3       29.30       26.43      2.86 o 
   0  14   3        9.58        5.72      2.25 o 
   1  14   3        2.91        3.90      2.62 o 
   2  14   3      119.05       74.26     13.84 o 
   3  14   3       57.95       37.49      5.08 o 
   4  14   3     2003.19     1871.20     67.28 o 
   5  14   3     2469.12     2666.02    106.19 o 
   6  14   3     2618.63     2785.51    108.12 o 
  -7  15   3      219.79      242.18     24.11 o 
  -6  15   3      702.82      725.71     36.86 o 
  -5  15   3      214.36      187.89     21.01 o 
  -4  15   3        5.25        7.51      8.86 o 
  -3  15   3      151.02      165.50     12.79 o 
  -2  15   3     1591.69     1646.42     33.41 o 
  -1  15   3      335.20      337.58      9.55 o 
   0  15   3      645.14      673.72     11.49 o 
   1  15   3      284.29      211.91     10.12 o 
   2  15   3        2.84        5.79      7.06 o 
   3  15   3        6.27       11.69      4.88 o 
   4  15   3      117.23      109.76     30.03 o 
   5  15   3      338.41      362.82     18.44 o 
   6  15   3       56.26       40.27     10.62 o 
  -6  16   3        0.68        0.00      9.62 o 
  -4  16   3      464.28      580.19     23.36 o 
  -3  16   3      261.38      237.97     14.23 o 
  -2  16   3     1357.65     1292.06     47.30 o 
  -1  16   3      602.52      640.26     22.12 o 
   0  16   3      368.66      364.58      8.92 o 
   1  16   3      384.54      493.84     15.87 o 
   2  16   3     2891.86     3180.96     81.48 o 
   3  16   3       12.55       11.40      6.07 o 
   4  16   3      208.13      244.25     19.88 o 
   5  16   3        3.76       12.20      5.98 o 
  -6  17   3       12.19        2.43      6.20 o 
  -5  17   3       89.81      117.84     23.62 o 
  -4  17   3      120.71      168.90     19.52 o 
  -3  17   3       55.57       35.03     10.77 o 
  -2  17   3       22.81        6.64      7.64 o 
  -1  17   3      441.73      466.52     17.21 o 
   0  17   3       46.40       46.26      4.40 o 
   1  17   3      277.58      314.78     16.21 o 
   2  17   3      101.74      148.82     27.68 o 
   3  17   3       70.24       47.19      7.28 o 
   4  17   3       77.30       77.23      8.97 o 
   5  17   3        1.22        8.79     10.12 o 
  -5  18   3     1121.18     1200.14     73.02 o 
  -4  18   3      826.43      845.12     65.56 o 
  -3  18   3      537.13      568.07     31.97 o 
  -2  18   3      792.18      770.17     34.12 o 
  -1  18   3       14.91       15.29      4.99 o 
   0  18   3       83.17      128.54     10.94 o 
   1  18   3       34.37       35.03      5.97 o 
   2  18   3      139.65      151.25     12.71 o 
   3  18   3      136.45      152.71     13.51 o 
   4  18   3      671.67      717.54     33.87 o 
  -4  19   3      469.00      431.01     32.41 o 
  -3  19   3      583.93      557.11     35.21 o 
  -2  19   3      705.21      754.32     39.03 o 
  -1  19   3     3105.65     3603.62    125.94 o 
   0  19   3     1095.13     1024.20     35.11 o 
   1  19   3      623.64      645.07     20.09 o 
   2  19   3      759.77      901.30     39.09 o 
   3  19   3     1516.10     1695.84     60.69 o 
  -3  20   3      232.96      254.80     23.01 o 
  -2  20   3      477.75      431.49     70.09 o 
  -1  20   3      259.55      236.03     24.89 o 
   0  20   3      213.23      191.62     15.15 o 
   1  20   3      240.14      238.05     19.49 o 
   2  20   3     1293.81     1346.62     77.49 o 
 -10   0   4     2637.18     2606.70    169.93 o 
  -8   0   4     2218.09     2293.17     73.45 o 
  -7   0   4     3851.01     3582.87    100.68 o 
  -6   0   4    14662.67    14376.52    158.76 o 
  -5   0   4    15068.88    14913.91    264.03 o 
  -4   0   4     9317.50     8975.14    112.38 o 
  -3   0   4    14944.90    13974.40    201.80 o 
  -2   0   4     4804.77     4636.62     42.70 o 
  -1   0   4     4678.21     4489.20     69.45 o 
   0   0   4       51.37       41.21      6.64 o 
   1   0   4      829.26      987.08     14.94 o 
   2   0   4       31.27       46.13      6.72 o 
   3   0   4      248.69      259.39      8.04 o 
   4   0   4       54.03      101.55      6.08 o 
   5   0   4     6448.44     6919.09     97.72 o 
   6   0   4     2516.91     2628.77     55.68 o 
   7   0   4      893.79      855.80     51.52 o 
   8   0   4      266.88      190.05     15.52 o 
   9   0   4       13.95        0.57      4.39 o 
 -10   1   4      107.62       65.93     12.01 o 
  -8   1   4      145.90      189.11     10.61 o 
  -7   1   4      110.76       83.25      9.60 o 
  -6   1   4       49.82       43.11      5.52 o 
  -5   1   4     3618.82     3772.84     40.05 o 
  -4   1   4     3150.60     3093.68     33.29 o 
  -3   1   4     2263.09     2227.57     22.68 o 
  -2   1   4     2377.85     2412.03     19.64 o 
  -1   1   4      972.60      868.17     12.15 o 
   0   1   4     6155.54     6297.47     30.80 o 
   1   1   4     4340.99     4922.07     36.17 o 
   2   1   4     6627.01     6901.69     48.90 o 
   3   1   4     2377.70     2282.25     20.75 o 
   4   1   4      478.48      483.72      9.07 o 
   5   1   4     3414.75     3289.99     39.59 o 
   6   1   4       91.94       75.07      4.85 o 
   7   1   4      258.48      223.24     11.54 o 
   8   1   4      139.75      129.25      9.01 o 
   9   1   4       35.60       34.26      5.80 o 
 -10   2   4      487.18      499.61     30.12 o 
  -8   2   4      333.19      337.74     24.63 o 
  -7   2   4       88.21      120.15     11.10 o 
  -6   2   4      541.71      594.83     12.88 o 
  -5   2   4     1940.92     2004.57     47.08 o 
  -4   2   4     1337.89     1476.92     27.70 o 
  -3   2   4     1385.24     1696.46     22.34 o 
  -2   2   4      741.42      780.37     12.87 o 
  -1   2   4      253.45      276.38      4.66 o 
   0   2   4     2535.61     2576.69     22.44 o 
   1   2   4     5481.01     6101.60     52.64 o 
   2   2   4      480.89      516.30     12.06 o 
   3   2   4     2961.99     3151.50     42.89 o 
   4   2   4     1947.24     2063.53     17.16 o 
   5   2   4      248.78      276.70     11.99 o 
   6   2   4      100.36      134.84      7.52 o 
   7   2   4      281.07      350.81     10.39 o 
   8   2   4      838.90      855.39     20.01 o 
   9   2   4      377.07      284.65     24.20 o 
 -10   3   4       16.11       30.29     12.72 o 
  -8   3   4     1127.89     1078.78     30.01 o 
  -7   3   4       40.07       71.37      8.62 o 
  -6   3   4      326.00      299.24      9.64 o 
  -5   3   4     3529.83     3538.23     76.67 o 
  -4   3   4     1779.75     1657.07     28.87 o 
  -3   3   4      121.72      109.04      3.80 o 
  -2   3   4     1699.46     1510.78     23.55 o 
  -1   3   4       85.53      133.52      4.73 o 
   0   3   4     9521.79     8829.26     53.03 o 
   1   3   4    11502.21    12157.73     77.72 o 
   2   3   4     4683.21     4859.49     39.14 o 
   3   3   4     3725.20     3985.70     50.54 o 
   4   3   4     2243.46     2231.42     23.43 o 
   5   3   4     3802.19     3906.84     82.17 o 
   6   3   4       90.77      120.21      8.70 o 
   7   3   4      156.75      143.40      7.93 o 
   8   3   4      421.78      393.11     21.16 o 
   9   3   4       34.09       32.41      7.80 o 
 -10   4   4       27.12       17.46      8.25 o 
  -9   4   4      215.14      238.69     16.02 o 
  -8   4   4      262.16      209.85     31.84 o 
  -7   4   4     4125.28     4179.29    145.27 o 
  -6   4   4     5208.13     5301.61     92.18 o 
  -5   4   4       17.42       27.26      3.37 o 
  -4   4   4       57.36       84.59     10.55 o 
  -3   4   4      526.19      574.17     16.76 o 
  -2   4   4     2606.03     2500.38     22.81 o 
  -1   4   4     3548.94     3446.66     25.84 o 
   0   4   4      255.40      258.08      5.17 o 
   1   4   4     9477.23     8898.26     53.58 o 
   2   4   4    17451.92    16925.78    148.22 o 
   3   4   4    15505.87    16268.29    108.91 o 
   4   4   4     5649.94     5889.95     59.53 o 
   5   4   4     8516.12     8584.66     88.32 o 
   6   4   4     6277.30     6220.02     60.65 o 
   7   4   4      281.51      278.58      9.28 o 
   8   4   4      268.08      311.41     20.57 o 
 -10   5   4      243.07      228.34     40.53 o 
  -9   5   4      798.54      801.35     41.11 o 
  -8   5   4        2.90        2.45      6.55 o 
  -7   5   4        4.90       19.22     16.60 o 
  -6   5   4      153.68      118.47      9.64 o 
  -5   5   4       32.79       18.94      3.62 o 
  -4   5   4     1063.28      966.26     21.45 o 
  -3   5   4     5551.55     5939.08     60.19 o 
  -2   5   4      132.06      121.81      5.50 o 
  -1   5   4    10946.23    10505.63     82.08 o 
   0   5   4     1692.65     1621.53     18.97 o 
   1   5   4        5.29        7.63      1.78 o 
   2   5   4      855.35      814.65     32.72 o 
   3   5   4      203.52      216.85     10.88 o 
   4   5   4      928.81      967.01     19.62 o 
   5   5   4       32.20       36.80      2.59 o 
   6   5   4     1026.58      986.53     26.26 o 
   7   5   4      270.38      232.87     11.32 o 
   8   5   4      307.49      271.34     14.12 o 
  -9   6   4      323.33      365.56     59.85 o 
  -8   6   4      714.85      758.47     31.73 o 
  -7   6   4      218.32      155.52     14.59 o 
  -6   6   4      293.11      224.02     12.24 o 
  -5   6   4     2837.39     2839.08     45.20 o 
  -4   6   4     2873.50     2933.07     40.07 o 
  -3   6   4      572.57      548.68     10.49 o 
  -2   6   4     3813.66     3845.58     51.42 o 
  -1   6   4     2124.92     1926.92     20.54 o 
   0   6   4        8.69       12.88      1.79 o 
   1   6   4       30.02       36.44      1.64 o 
   2   6   4     3404.65     3494.21     39.51 o 
   3   6   4      305.17      296.70     11.80 o 
   4   6   4      855.94      741.62      9.10 o 
   5   6   4      972.66     1053.11     17.26 o 
   6   6   4      616.73      660.50     17.98 o 
   7   6   4       39.97       27.72      3.52 o 
   8   6   4       67.14       95.03     10.07 o 
  -9   7   4     1179.61     1270.04     61.11 o 
  -8   7   4      189.09      160.69     18.49 o 
  -7   7   4      350.54      344.86     25.57 o 
  -6   7   4       53.82      110.24     17.42 o 
  -5   7   4        2.18        9.08      3.15 o 
  -4   7   4     3608.19     3451.12     31.02 o 
  -3   7   4      104.57       63.74      3.96 o 
  -2   7   4      802.02      822.22     18.93 o 
  -1   7   4     4444.30     4169.37     34.56 o 
   0   7   4      332.93      285.32      6.07 o 
   1   7   4      166.44      140.39      3.92 o 
   2   7   4     1012.55      847.52     14.36 o 
   3   7   4     8071.99     8285.08    110.78 o 
   4   7   4       64.60       63.32      4.15 o 
   5   7   4     1171.51     1152.91     16.69 o 
   6   7   4      496.40      423.08     15.58 o 
   7   7   4       47.44       42.43      5.36 o 
   8   7   4      232.58      252.16     21.74 o 
  -9   8   4      267.32      214.66     40.51 o 
  -7   8   4    10341.35    10925.62    249.46 o 
  -6   8   4    14225.70    15820.28    190.18 o 
  -5   8   4     2205.19     2325.49     40.70 o 
  -4   8   4     1635.06     1639.37     21.87 o 
  -3   8   4     1968.76     2005.65     26.07 o 
  -2   8   4     2040.53     2156.68     23.78 o 
  -1   8   4     2320.66     2375.75     42.93 o 
   0   8   4     6551.23     6554.36     74.01 o 
   1   8   4     1434.19     1430.83     15.60 o 
   2   8   4     4123.89     4069.83     39.70 o 
   3   8   4     7659.89     7545.11     65.88 o 
   4   8   4     1660.08     1527.46     25.16 o 
   5   8   4      140.48      122.73      4.70 o 
   6   8   4       14.27       20.77      2.68 o 
   7   8   4      115.58      133.31     25.09 o 
   8   8   4       89.58       67.70     11.16 o 
  -9   9   4      126.62      151.42     17.14 o 
  -8   9   4      182.21      207.84     16.85 o 
  -7   9   4       46.94       65.34     12.68 o 
  -6   9   4      259.61      249.71     13.78 o 
  -5   9   4      431.95      494.48     11.48 o 
  -4   9   4       83.78       80.12      4.36 o 
  -3   9   4     1947.61     1784.03     26.27 o 
  -2   9   4      465.85      332.56      7.44 o 
  -1   9   4     1384.56     1350.39     21.35 o 
   0   9   4     1434.28     1279.61     24.05 o 
   1   9   4     2975.48     2783.23     24.07 o 
   2   9   4     1407.49     1412.77     17.92 o 
   3   9   4      119.83      112.66      5.31 o 
   4   9   4       58.89       68.31      9.04 o 
   5   9   4       31.75       37.67      5.64 o 
   6   9   4      160.93      152.14     13.10 o 
   7   9   4      116.05      111.82     11.67 o 
   8   9   4      278.37      245.93     29.65 o 
  -9  10   4        1.06       15.83      6.08 o 
  -8  10   4        4.91       15.91      4.70 o 
  -7  10   4     2667.07     2812.10     81.78 o 
  -6  10   4     2749.12     2482.22     36.77 o 
  -5  10   4       78.99       84.76      4.76 o 
  -4  10   4     1584.18     1534.54     24.19 o 
  -3  10   4       14.28        2.32      2.44 o 
  -2  10   4      798.46      732.73     20.19 o 
  -1  10   4     6089.92     6309.44     49.84 o 
   0  10   4     9583.57     9268.07    106.86 o 
   1  10   4     2401.49     2345.65     22.59 o 
   2  10   4      225.87      223.26      7.79 o 
   3  10   4       59.49       53.19      4.55 o 
   4  10   4      294.60      262.32     19.19 o 
   5  10   4      818.06      710.02     16.44 o 
   6  10   4     1110.76     1036.86     33.78 o 
   7  10   4     1469.29     1533.51     62.02 o 
  -8  11   4       25.74       16.52      6.54 o 
  -7  11   4       41.96       36.58      6.79 o 
  -6  11   4       28.14       28.51      4.27 o 
  -5  11   4       23.95       11.42      2.29 o 
  -4  11   4     4508.36     4764.74     60.88 o 
  -3  11   4      547.52      558.27     11.75 o 
  -2  11   4       45.83       40.41      3.57 o 
  -1  11   4      405.53      396.06     15.06 o 
   0  11   4     1755.72     1742.33     17.95 o 
   1  11   4      268.76      236.48      4.34 o 
   2  11   4      589.37      510.49     11.14 o 
   3  11   4     3050.37     3104.15     56.44 o 
   4  11   4        9.64       10.27      2.45 o 
   5  11   4      435.58      443.34     24.99 o 
   6  11   4      313.41      317.38     23.05 o 
   7  11   4      210.41      190.10     17.37 o 
  -8  12   4      250.27      285.74     29.55 o 
  -7  12   4      605.91      525.04     21.67 o 
  -6  12   4      569.62      487.89     13.83 o 
  -5  12   4      182.52      166.18      6.78 o 
  -4  12   4      482.12      404.83      9.86 o 
  -3  12   4       61.39       61.68      5.75 o 
  -2  12   4      168.60      213.83      8.41 o 
  -1  12   4     1439.52     1483.00     23.60 o 
   0  12   4     1520.83     1371.95     22.52 o 
   1  12   4      694.32      725.93      9.53 o 
   2  12   4     5040.29     5298.40     68.07 o 
   3  12   4     4626.22     4701.78     87.13 o 
   4  12   4     3933.36     3982.15     69.56 o 
   5  12   4     4838.87     5091.86    130.83 o 
   6  12   4     2456.21     2580.52     77.08 o 
   7  12   4      403.85      389.86     28.95 o 
  -8  13   4      460.58      449.52     34.38 o 
  -7  13   4      236.25      267.56     17.64 o 
  -6  13   4      386.59      340.84     12.01 o 
  -5  13   4     1355.80     1364.29     23.98 o 
  -4  13   4      122.43      148.32     11.12 o 
  -3  13   4       85.58       69.84      7.08 o 
  -2  13   4      310.79      264.27     12.09 o 
  -1  13   4      719.71      711.71     14.39 o 
   0  13   4     1412.07     1440.46     21.77 o 
   1  13   4     3543.60     3569.35     51.39 o 
   2  13   4      645.70      573.33     15.73 o 
   3  13   4      229.88      171.27      8.79 o 
   4  13   4       98.50      126.10      8.23 o 
   5  13   4       16.57       37.52     10.59 o 
   6  13   4      203.24      198.53     13.81 o 
  -7  14   4      133.41      134.40     15.39 o 
  -6  14   4      134.39      181.00     19.65 o 
  -5  14   4     1158.70     1130.42     33.83 o 
  -4  14   4     2117.45     2022.70     56.11 o 
  -3  14   4     1006.58      948.37     43.29 o 
  -2  14   4     1566.23     1530.83     25.38 o 
  -1  14   4      402.51      418.39     20.48 o 
   0  14   4      554.71      553.93     12.40 o 
   1  14   4      264.98      244.72     18.50 o 
   2  14   4     2359.86     2332.18     47.67 o 
   3  14   4     1483.14     1444.34     34.55 o 
   4  14   4        1.07        0.00      4.41 o 
   5  14   4      202.29      173.37     12.49 o 
   6  14   4      161.97      107.21     10.06 o 
  -7  15   4       52.63       39.21     12.12 o 
  -6  15   4      167.46      221.42     22.74 o 
  -5  15   4      766.98      822.74     45.35 o 
  -4  15   4     1868.24     1814.81     88.13 o 
  -3  15   4       53.94       45.91      8.41 o 
  -2  15   4     1016.01      914.64     36.91 o 
  -1  15   4        5.15       13.13      3.77 o 
   0  15   4     1882.14     1891.91     30.21 o 
   1  15   4     1962.74     1873.70     56.18 o 
   2  15   4     1558.43     1606.09     46.59 o 
   3  15   4      578.75      593.94     17.80 o 
   4  15   4      235.57      194.51     13.36 o 
   5  15   4      816.58      822.83     56.84 o 
  -6  16   4     1498.24     1472.04     72.05 o 
  -5  16   4     1700.03     1692.15     91.07 o 
  -4  16   4     2331.95     2314.01     95.89 o 
  -3  16   4     1361.84     1438.40     52.45 o 
  -2  16   4      910.02      837.88     22.74 o 
  -1  16   4      302.16      295.54     25.70 o 
   0  16   4       21.31       14.98      2.73 o 
   1  16   4       13.47       14.87      3.81 o 
   2  16   4        3.24        1.93      3.25 o 
   3  16   4        1.22       10.89      6.43 o 
   4  16   4      742.33      842.60     32.05 o 
   5  16   4      672.59      669.77     45.81 o 
  -6  17   4        3.78       10.46      7.13 o 
  -5  17   4       48.93       42.52     16.33 o 
  -4  17   4       57.49       34.63      7.62 o 
  -3  17   4      694.79      658.46     32.81 o 
  -2  17   4     2480.56     2530.65    103.35 o 
  -1  17   4      305.90      317.72     24.75 o 
   0  17   4       70.63       87.78      8.01 o 
   1  17   4     1263.45     1322.18     42.68 o 
   2  17   4        3.14        0.00      7.01 o 
   3  17   4        1.14        8.01      7.55 o 
   4  17   4      102.74       84.03      8.87 o 
  -5  18   4        0.79        9.53      6.04 o 
  -4  18   4       13.52       24.09     11.17 o 
  -3  18   4      672.62      716.14     25.88 o 
  -2  18   4       13.53       17.13     10.21 o 
  -1  18   4        1.96        2.53      4.27 o 
   0  18   4      447.14      539.61     21.29 o 
   1  18   4     1722.91     1895.89     57.79 o 
   2  18   4      890.95     1003.63     37.81 o 
   3  18   4      218.40      191.51     19.68 o 
  -4  19   4      306.35      246.32     31.85 o 
  -3  19   4       26.31       15.35     10.39 o 
  -2  19   4        3.01       15.85     11.37 o 
  -1  19   4       89.32       77.74     11.58 o 
   0  19   4      195.61      161.51     10.65 o 
   1  19   4      340.13      346.84     38.33 o 
   2  19   4      765.57      780.56    101.03 o 
  -2  20   4       12.70       10.11     11.16 o 
  -1  20   4        0.98        0.00      6.01 o 
   0  20   4       12.95       10.76      5.50 o 
   1  20   4      617.58      511.58     38.68 o 
 -10   1   5       93.64      135.86     14.85 o 
  -8   1   5      213.63      221.70     15.43 o 
  -7   1   5       73.33       70.10      5.14 o 
  -6   1   5     4953.42     5134.90     41.04 o 
  -5   1   5     6094.94     6141.10     74.28 o 
  -4   1   5     3240.49     3117.37     33.29 o 
  -3   1   5     2230.77     2346.63     18.62 o 
  -2   1   5     6161.97     6090.84     68.54 o 
  -1   1   5     7713.66     7740.71     54.49 o 
   0   1   5    22802.38    23428.63    167.23 o 
   1   1   5    15871.66    15874.32    106.91 o 
   2   1   5     5121.21     5390.68     36.81 o 
   3   1   5      323.13      283.91      5.69 o 
   4   1   5      202.52      196.97      5.26 o 
   5   1   5      505.37      484.45      8.56 o 
   6   1   5      226.42      237.42      9.11 o 
   7   1   5      109.31      108.11      7.23 o 
   8   1   5     1439.73     1539.41     55.66 o 
 -10   2   5       86.10      105.92     12.92 o 
  -8   2   5     8333.33     8687.29    198.95 o 
  -7   2   5      709.80      702.53     21.37 o 
  -6   2   5      356.83      320.71      9.87 o 
  -5   2   5       70.47       79.66     10.02 o 
  -4   2   5     2307.39     2384.83     35.88 o 
  -3   2   5       55.59       66.48      2.94 o 
  -2   2   5      178.13      209.11      7.63 o 
  -1   2   5      871.23      739.90      9.84 o 
   0   2   5    16797.22    17139.92     93.31 o 
   1   2   5    19471.98    19727.36    110.09 o 
   2   2   5     3937.08     3831.91     28.20 o 
   3   2   5     5140.72     5347.81     37.38 o 
   4   2   5     5318.85     5702.49     50.85 o 
   5   2   5      786.81      731.78     11.15 o 
   6   2   5      104.61       87.06      4.58 o 
   7   2   5     1320.32     1410.20     33.35 o 
   8   2   5      176.26      175.92     10.70 o 
 -10   3   5     1822.23     1612.06     64.52 o 
  -8   3   5       15.35       32.16      9.47 o 
  -7   3   5      207.85      166.84     12.29 o 
  -6   3   5       18.24       45.50      4.64 o 
  -5   3   5      324.45      276.63     10.28 o 
  -4   3   5     1001.86      906.81     20.02 o 
  -3   3   5      693.28      682.90     12.15 o 
  -2   3   5     3545.71     3845.66     25.31 o 
  -1   3   5      210.40      211.28      4.39 o 
   0   3   5     1526.35     1424.16     17.36 o 
   1   3   5      183.20      222.24      8.22 o 
   2   3   5     2618.68     2449.81     25.79 o 
   3   3   5     4538.21     4318.89     25.90 o 
   4   3   5     1848.18     1819.95     14.84 o 
   5   3   5      118.69      116.45      5.20 o 
   6   3   5     1110.66     1149.78     19.73 o 
   7   3   5      857.31      799.87     15.89 o 
   8   3   5     1555.34     1423.86     73.32 o 
 -10   4   5        8.17       26.65     10.17 o 
  -9   4   5      399.24      349.57     27.99 o 
  -8   4   5      419.67      369.71     30.51 o 
  -7   4   5       18.57       27.22     14.65 o 
  -6   4   5     1620.05     1475.29     50.09 o 
  -5   4   5     1045.48      959.13     21.57 o 
  -4   4   5        0.03        2.52      2.11 o 
  -3   4   5     2112.05     2085.97     21.86 o 
  -2   4   5      307.75      323.01      7.40 o 
  -1   4   5      732.07      742.28     10.92 o 
   0   4   5      580.71      553.43      9.33 o 
   1   4   5     1718.66     1725.75     17.77 o 
   2   4   5     2493.71     2584.20     20.73 o 
   3   4   5      826.95      895.07     13.48 o 
   4   4   5       34.51       48.00      3.34 o 
   5   4   5      688.89      711.13     12.48 o 
   6   4   5      411.40      356.37      9.76 o 
   7   4   5      664.94      645.76     16.14 o 
   8   4   5       73.85       53.54      4.98 o 
 -10   5   5     1014.89     1073.95     67.44 o 
  -9   5   5      139.79      126.29     14.71 o 
  -8   5   5      417.18      374.31     29.20 o 
  -7   5   5      917.57     1013.26     42.69 o 
  -6   5   5     1069.78      837.19     24.10 o 
  -5   5   5      445.43      384.40     12.44 o 
  -4   5   5     3917.74     4084.31     45.89 o 
  -3   5   5      584.14      708.48     15.12 o 
  -2   5   5      761.17      555.25     11.81 o 
  -1   5   5      193.66      148.47      4.50 o 
   0   5   5        0.72        4.22      1.29 o 
   1   5   5      466.39      449.91      6.98 o 
   2   5   5       22.17       25.00      2.98 o 
   3   5   5     5237.17     5636.15     52.19 o 
   4   5   5     4591.12     4711.29     62.09 o 
   5   5   5      398.75      419.26      8.20 o 
   6   5   5      587.41      639.71     13.21 o 
   7   5   5     1019.64     1054.22     27.50 o 
   8   5   5      252.02      206.51     13.99 o 
  -9   6   5      577.53      461.70     46.66 o 
  -8   6   5     3366.88     3264.64    129.47 o 
  -7   6   5     2392.00     2545.72     62.11 o 
  -6   6   5     1501.91     1544.01     37.60 o 
  -5   6   5     2059.24     1987.74     25.32 o 
  -4   6   5      164.98      148.35      6.11 o 
  -3   6   5     2518.00     2467.71     26.61 o 
  -2   6   5      152.79      169.60      5.36 o 
  -1   6   5     1089.38     1042.22     13.59 o 
   0   6   5      438.64      362.93      6.09 o 
   1   6   5     6264.68     6267.33     52.95 o 
   2   6   5    11597.56    11528.53     74.64 o 
   3   6   5    16788.15    16540.84    170.57 o 
   4   6   5     4408.57     4467.21     47.95 o 
   5   6   5       23.42       21.34      2.89 o 
   6   6   5      758.30      805.53     15.52 o 
   7   6   5      291.76      259.17     13.49 o 
   8   6   5      591.71      592.42     46.80 o 
  -9   7   5        2.63        5.04      6.71 o 
  -8   7   5      912.24      944.54     39.50 o 
  -7   7   5     2590.48     2615.78     60.18 o 
  -6   7   5     3155.61     3234.40    157.80 o 
  -5   7   5      410.04      386.42     12.87 o 
  -4   7   5      893.00      841.63     11.92 o 
  -3   7   5     3541.30     3217.31     32.66 o 
  -2   7   5    19977.96    19115.63    162.04 o 
  -1   7   5    11972.88    11403.22    107.39 o 
   0   7   5     4422.05     4087.27     34.40 o 
   1   7   5     1672.84     1539.59     19.28 o 
   2   7   5      343.20      320.88      9.37 o 
   3   7   5       49.46       69.55      5.76 o 
   4   7   5      814.87      801.92     15.73 o 
   5   7   5     1265.04     1168.25     30.50 o 
   6   7   5       73.99       68.63      4.78 o 
   7   7   5        6.42        3.27      3.45 o 
   8   7   5      543.68      475.30     43.29 o 
  -9   8   5      107.65      115.61     14.64 o 
  -8   8   5      225.95      280.47     25.03 o 
  -7   8   5       50.83       57.52     10.85 o 
  -6   8   5     1713.81     1682.56     39.49 o 
  -5   8   5      364.74      439.62     16.79 o 
  -4   8   5        4.66       11.30      2.20 o 
  -3   8   5      634.48      601.89     24.99 o 
  -2   8   5      120.65       91.86      6.29 o 
  -1   8   5     1402.63     1349.97     26.13 o 
   0   8   5      508.78      557.54      9.65 o 
   1   8   5      313.20      331.25      9.08 o 
   2   8   5      118.81      101.19     10.76 o 
   3   8   5       38.42       26.95      4.14 o 
   4   8   5       59.03       66.82      5.13 o 
   5   8   5      728.82      659.16     18.19 o 
   6   8   5       97.33       80.77      4.81 o 
   7   8   5        9.15        4.66      3.88 o 
  -9   9   5       22.18       17.45      5.58 o 
  -8   9   5      966.88      886.66     87.30 o 
  -7   9   5     2928.56     2941.15     76.61 o 
  -6   9   5     4683.80     4601.98    106.30 o 
  -5   9   5     1924.85     1993.57     28.76 o 
  -4   9   5       32.93       23.33      3.79 o 
  -3   9   5     1581.69     1702.51     25.27 o 
  -2   9   5     9438.15     9618.55    107.49 o 
  -1   9   5     6429.44     6288.34     51.42 o 
   0   9   5     2985.57     2986.29     21.14 o 
   1   9   5     6007.35     6077.07     59.23 o 
   2   9   5      434.81      456.51     10.08 o 
   3   9   5      352.27      349.78      8.55 o 
   4   9   5      780.77      700.86     13.54 o 
   5   9   5     1552.06     1611.93     32.38 o 
   6   9   5      104.58      131.67     13.27 o 
   7   9   5       98.93      111.83     12.83 o 
  -9  10   5     1096.81     1084.97     86.85 o 
  -8  10   5     2334.33     2263.60     89.55 o 
  -7  10   5     1658.54     1680.84     53.18 o 
  -6  10   5      257.46      233.59     10.95 o 
  -5  10   5      936.28      859.29      9.96 o 
  -4  10   5        3.60        8.93      3.79 o 
  -3  10   5      170.29      172.64      7.41 o 
  -2  10   5      295.40      257.54      6.91 o 
  -1  10   5       71.86       60.50      5.75 o 
   0  10   5      871.21      832.34     12.51 o 
   1  10   5     7498.90     7410.82     73.69 o 
   2  10   5     2992.00     2929.33     38.46 o 
   3  10   5     3673.25     3897.01     45.81 o 
   4  10   5     3190.21     3145.59     59.57 o 
   5  10   5      486.03      499.38     18.06 o 
   6  10   5       21.69       12.65      4.97 o 
   7  10   5       89.86       61.09      7.66 o 
  -8  11   5      224.80      183.13     17.37 o 
  -7  11   5      136.89      148.84     16.04 o 
  -6  11   5      118.36      162.85      9.02 o 
  -5  11   5      191.84      181.40      5.48 o 
  -4  11   5      505.15      526.13     16.81 o 
  -3  11   5       83.68       88.05      5.14 o 
  -2  11   5       18.77       13.71      3.39 o 
  -1  11   5       57.31       34.74      2.66 o 
   0  11   5        0.77       11.85      2.43 o 
   1  11   5        5.72        2.70      2.44 o 
   2  11   5       73.24       65.48      5.04 o 
   3  11   5      207.24      198.28     26.71 o 
   4  11   5     1770.82     1849.74     38.43 o 
   5  11   5     2818.25     3079.98    102.44 o 
   6  11   5     1193.15     1194.49     61.25 o 
   7  11   5      103.65      108.73     15.43 o 
  -8  12   5        0.38        1.28     10.85 o 
  -7  12   5        1.17        4.99      4.59 o 
  -6  12   5      146.44      153.54     15.70 o 
  -5  12   5       10.89       21.67      3.27 o 
  -4  12   5      672.56      680.95     12.66 o 
  -3  12   5      695.69      715.42     18.26 o 
  -2  12   5      757.75      734.62     15.81 o 
  -1  12   5     2362.90     2370.95     37.64 o 
   0  12   5        4.96        3.62      2.49 o 
   1  12   5      188.44      189.13      6.70 o 
   2  12   5      115.71      125.05      8.63 o 
   3  12   5        0.46        0.00      2.74 o 
   4  12   5      586.99      569.12     14.25 o 
   5  12   5      508.24      497.70     25.32 o 
   6  12   5     1067.78     1001.85     44.92 o 
  -8  13   5      604.76      675.11     34.99 o 
  -7  13   5       34.40       41.67     16.99 o 
  -6  13   5      218.25      259.22     12.42 o 
  -5  13   5      279.53      361.82     24.26 o 
  -4  13   5      409.19      358.84     14.69 o 
  -3  13   5     1421.76     1371.46     26.96 o 
  -2  13   5       12.93        9.27      2.75 o 
  -1  13   5      146.12      148.15      6.46 o 
   0  13   5        7.29       15.51      2.67 o 
   1  13   5      969.15     1019.72     23.54 o 
   2  13   5        0.93        3.92      4.76 o 
   3  13   5     2530.72     2602.06     47.28 o 
   4  13   5     1503.82     1413.06     53.28 o 
   5  13   5      717.20      612.41     20.85 o 
   6  13   5      499.08      482.68     47.15 o 
  -7  14   5      818.15      868.79     58.94 o 
  -6  14   5        9.03       14.65      5.22 o 
  -5  14   5      254.33      231.93     10.93 o 
  -4  14   5       92.10       65.96      7.76 o 
  -3  14   5      400.22      324.58     17.19 o 
  -2  14   5      448.89      448.02     24.47 o 
  -1  14   5      815.75      694.27     13.22 o 
   0  14   5     1804.64     1773.43     28.14 o 
   1  14   5     5161.86     5392.93     77.12 o 
   2  14   5     1082.39     1126.46     21.22 o 
   3  14   5      200.10      185.88     14.22 o 
   5  14   5      740.40      798.81     34.55 o 
  -7  15   5       36.69       22.28     21.51 o 
  -6  15   5      229.14      209.45     22.85 o 
  -5  15   5     1341.16     1591.98     71.52 o 
  -4  15   5     4506.79     5063.27    218.46 o 
  -3  15   5     2923.14     3093.80    114.38 o 
  -2  15   5      462.06      458.47     14.52 o 
  -1  15   5      936.08      995.23     40.92 o 
   0  15   5     2938.96     3153.80     56.14 o 
   1  15   5     1169.46     1193.85     31.57 o 
   2  15   5      734.48      694.56     17.03 o 
   3  15   5     1155.31     1139.39     39.23 o 
   4  15   5       57.45       38.29     12.66 o 
   5  15   5      137.22      103.18     14.84 o 
  -6  16   5      944.42     1083.01     46.96 o 
  -5  16   5       74.99       62.61     12.69 o 
  -4  16   5       11.48        6.73      4.06 o 
  -3  16   5        7.24       11.19      7.08 o 
  -2  16   5      320.24      321.37     14.85 o 
  -1  16   5      715.90      632.42     24.44 o 
   0  16   5       84.53      100.58      6.40 o 
   1  16   5      109.81       49.20      7.72 o 
   2  16   5        5.38       12.90      6.92 o 
   3  16   5      443.84      406.03     22.63 o 
   4  16   5       55.43       34.34      6.37 o 
  -4  17   5      587.00      492.08     32.66 o 
  -3  17   5      689.47      745.98     26.96 o 
  -2  17   5      575.67      634.59     31.20 o 
  -1  17   5      316.50      272.07     14.36 o 
   0  17   5     1528.82     1549.90     48.02 o 
   1  17   5     4540.26     4923.82    130.12 o 
   2  17   5     1538.33     1666.69     56.09 o 
   3  17   5        9.57        2.70      6.68 o 
   4  17   5      275.06      231.83     26.20 o 
  -5  18   5       54.63       52.23     14.61 o 
  -4  18   5       24.96       17.41     12.21 o 
  -3  18   5       77.01       95.78     30.80 o 
  -2  18   5       14.17       15.62      6.72 o 
  -1  18   5      302.41      349.17     14.46 o 
   0  18   5      357.30      341.55     14.29 o 
   1  18   5      848.53      728.35     20.42 o 
   2  18   5     1022.36      858.45     51.98 o 
   3  18   5     1398.40     1605.06     92.33 o 
  -3  19   5      143.03      155.49     13.73 o 
  -2  19   5      122.36      144.74     16.94 o 
  -1  19   5      132.49      147.63     13.25 o 
   0  19   5        0.16        0.00      5.25 o 
   1  19   5      823.19      953.61     43.91 o 
   2  19   5      523.55      461.70     47.91 o 
  -1  20   5      716.86      782.99     49.53 o 
 -10   0   6     2080.38     2350.47    124.14 o 
  -8   0   6       17.14       19.57     11.28 o 
  -7   0   6      235.29      218.46     14.99 o 
  -6   0   6     1476.18     1245.62     25.95 o 
  -5   0   6     5046.57     4752.99     55.17 o 
  -4   0   6     2048.27     2218.65     30.98 o 
  -3   0   6     1089.28     1031.44     23.23 o 
  -2   0   6       60.35       51.15      3.38 o 
  -1   0   6    25297.07    24234.59    211.51 o 
   0   0   6    53388.20    53197.99    445.90 o 
   1   0   6    21163.14    21800.69    226.28 o 
   2   0   6    14101.24    13734.55    151.93 o 
   3   0   6     4722.31     4640.43     58.44 o 
   4   0   6      488.83      462.50      9.87 o 
   5   0   6     1977.62     2107.86     53.06 o 
   6   0   6     5712.23     5990.60    125.32 o 
   7   0   6     1438.39     1374.42     43.71 o 
   8   0   6      130.08       72.16      9.03 o 
 -10   1   6      146.04      167.40     16.79 o 
  -8   1   6      643.28      616.43     24.28 o 
  -7   1   6      233.56      291.60     14.86 o 
  -6   1   6       38.29       66.24      3.82 o 
  -5   1   6       68.05       80.02      6.19 o 
  -4   1   6     2263.25     2368.26     22.69 o 
  -3   1   6     6219.35     6142.61     61.81 o 
  -2   1   6      547.88      559.00      8.50 o 
  -1   1   6     3471.22     3730.72     34.93 o 
   0   1   6     1192.38     1275.84     23.49 o 
   1   1   6      708.20      624.61     10.31 o 
   2   1   6       23.72       52.15      3.55 o 
   3   1   6       85.24       68.02      2.96 o 
   4   1   6        7.02        8.76      2.23 o 
   5   1   6     2933.18     2887.45     30.98 o 
   6   1   6      219.75      238.39     10.19 o 
   7   1   6       44.94       40.17      6.31 o 
   8   1   6      446.59      345.79     19.36 o 
 -10   2   6       42.82       58.11     11.22 o 
  -9   2   6       33.95       46.59     12.42 o 
  -8   2   6      109.55       96.92     11.89 o 
  -7   2   6      320.14      294.20     11.68 o 
  -6   2   6     1190.72     1238.29     21.01 o 
  -5   2   6     3053.07     3164.82     47.00 o 
  -4   2   6     1667.58     1549.39     50.02 o 
  -3   2   6     2090.83     2094.96     31.81 o 
  -2   2   6      317.18      413.63      8.29 o 
  -1   2   6      424.33      500.71      7.24 o 
   0   2   6     1766.89     1551.72     18.01 o 
   1   2   6     1364.17     1282.40     13.38 o 
   2   2   6     2722.67     2854.10     27.40 o 
   3   2   6      708.22      700.33      9.74 o 
   4   2   6      289.09      266.36      5.57 o 
   5   2   6      136.19      136.09      5.82 o 
   6   2   6     2416.61     2324.09     46.76 o 
   7   2   6     1415.49     1424.09     37.26 o 
   8   2   6      342.91      365.15     29.27 o 
 -10   3   6      177.07      180.93     29.49 o 
  -8   3   6      588.09      664.32     32.01 o 
  -7   3   6      302.11      244.90     20.51 o 
  -6   3   6      368.63      415.89     11.18 o 
  -5   3   6      202.92      260.37      8.06 o 
  -4   3   6     6227.82     6159.41     80.79 o 
  -3   3   6    10224.44    10404.65    105.54 o 
  -2   3   6      830.14      820.25     12.52 o 
  -1   3   6       58.14       39.80      2.12 o 
   0   3   6     1535.64     1336.87     17.08 o 
   1   3   6       10.16       16.93      1.26 o 
   2   3   6       15.04       20.78      3.31 o 
   3   3   6        2.79        8.19      1.49 o 
   4   3   6      348.76      360.87      7.83 o 
   5   3   6     1987.81     2196.51     29.34 o 
   6   3   6      189.56      197.61     10.46 o 
   7   3   6        2.76        7.97      3.55 o 
   8   3   6      559.75      517.26     37.93 o 
 -10   4   6     3733.61     3732.63    185.77 o 
  -9   4   6     4290.89     4213.06    230.33 o 
  -8   4   6      466.10      419.05     24.31 o 
  -7   4   6     1876.56     1862.14     52.99 o 
  -6   4   6     2124.03     2211.66     44.52 o 
  -5   4   6      927.26      921.32     20.83 o 
  -4   4   6     1026.02      963.25     14.39 o 
  -3   4   6     4673.91     4742.44     49.13 o 
  -2   4   6      152.70      146.54      5.87 o 
  -1   4   6     2791.43     2696.58     30.63 o 
   0   4   6     4445.40     4620.59     38.15 o 
   1   4   6     6085.69     5905.26     45.08 o 
   2   4   6     4962.81     4848.79     27.92 o 
   3   4   6       37.12       69.57      4.34 o 
   4   4   6     1922.38     1986.14     26.50 o 
   5   4   6       34.79       24.67      2.19 o 
   6   4   6      129.42       96.81      5.21 o 
   7   4   6      229.44      268.49      9.82 o 
   8   4   6      824.77      822.83     52.61 o 
 -10   5   6       70.67       78.76     22.69 o 
  -9   5   6       97.24      106.69     13.63 o 
  -8   5   6     1013.85     1040.20     40.78 o 
  -7   5   6     1452.90     1578.54     59.31 o 
  -6   5   6     1150.33     1225.22     26.84 o 
  -5   5   6      620.33      528.54     11.19 o 
  -4   5   6      327.31      295.21      8.00 o 
  -3   5   6      564.66      577.11     10.27 o 
  -2   5   6      211.57      193.64      6.04 o 
  -1   5   6     7715.35     7320.54     57.28 o 
   0   5   6     3716.62     3507.66     31.13 o 
   1   5   6      845.53      862.00     13.50 o 
   2   5   6      976.25      945.99     10.42 o 
   3   5   6     1500.38     1435.33     15.60 o 
   4   5   6      243.62      236.67      8.26 o 
   5   5   6      113.03      138.98      6.70 o 
   6   5   6        5.51       16.50      3.28 o 
   7   5   6      941.76      857.00     17.72 o 
   8   5   6     1261.09     1152.77     50.52 o 
  -9   6   6      293.56      276.58     45.94 o 
  -8   6   6      313.51      428.43     51.66 o 
  -7   6   6      608.29      666.30     31.31 o 
  -6   6   6      709.43      714.32     20.42 o 
  -5   6   6        8.06        9.85      2.78 o 
  -4   6   6     1003.99      961.52     17.46 o 
  -3   6   6     2861.06     2818.15     19.70 o 
  -2   6   6     2875.63     2875.31     57.82 o 
  -1   6   6      724.03      782.68     11.53 o 
   0   6   6      383.22      347.91      9.40 o 
   1   6   6     1674.73     1641.65     23.22 o 
   2   6   6      960.80      879.10      8.93 o 
   3   6   6     2778.74     2743.52     29.09 o 
   4   6   6     3140.09     3425.32     31.78 o 
   5   6   6      215.32      218.65      7.94 o 
   6   6   6      104.73      143.52      5.91 o 
   7   6   6      221.90      224.19     10.91 o 
  -9   7   6       27.67       13.07     10.55 o 
  -8   7   6      461.60      489.36     30.60 o 
  -7   7   6     4557.62     4262.48    121.53 o 
  -6   7   6      374.42      308.28     13.60 o 
  -5   7   6      612.68      591.38     15.87 o 
  -4   7   6      769.45      773.65     10.59 o 
  -3   7   6      794.11      742.52     12.62 o 
  -2   7   6     3423.29     3309.63     26.36 o 
  -1   7   6     5306.14     5170.33     72.57 o 
   0   7   6     1900.06     1849.83     16.83 o 
   1   7   6     3443.09     3399.16     66.56 o 
   2   7   6     2443.30     2443.33     41.74 o 
   3   7   6       30.70       31.28      3.01 o 
   4   7   6       58.82       54.64      4.01 o 
   5   7   6        7.87        7.37      1.66 o 
   6   7   6       25.47       19.12      3.23 o 
   7   7   6       65.70       74.69      7.87 o 
  -9   8   6      101.88       66.08     12.17 o 
  -8   8   6      240.29      264.65     15.72 o 
  -7   8   6       63.60       64.38      6.99 o 
  -6   8   6       58.91       55.80      7.24 o 
  -5   8   6       62.25       77.77      4.94 o 
  -4   8   6      174.05      199.18      7.17 o 
  -3   8   6       41.27       43.70      3.37 o 
  -2   8   6     8363.67     8723.63    118.02 o 
  -1   8   6    19875.35    21002.96    157.16 o 
   0   8   6     7786.78     7907.42     46.57 o 
   1   8   6     5234.92     5195.78     55.81 o 
   2   8   6    11448.06    11742.26    101.00 o 
   3   8   6     7803.17     7993.76    154.89 o 
   4   8   6     1527.45     1621.24     36.40 o 
   5   8   6      631.92      615.72     15.10 o 
   6   8   6      567.50      540.73     19.73 o 
   7   8   6      400.40      343.89     25.41 o 
  -9   9   6        4.97        7.15      6.05 o 
  -8   9   6      311.46      327.42     27.64 o 
  -7   9   6      101.00       80.70     11.80 o 
  -6   9   6      244.24      246.98     12.53 o 
  -5   9   6      804.99      823.22     16.57 o 
  -4   9   6      774.03      756.91     14.98 o 
  -3   9   6     2194.01     2012.22     20.20 o 
  -2   9   6     2333.91     2174.93     23.54 o 
  -1   9   6        6.09        3.37      2.11 o 
   0   9   6      304.25      313.41      8.33 o 
   1   9   6      258.65      202.67      6.37 o 
   2   9   6        8.60        3.88      1.99 o 
   3   9   6      333.95      376.63     15.97 o 
   4   9   6      163.43      191.87      8.62 o 
   5   9   6      805.44      844.54     20.35 o 
   6   9   6      110.56      153.67     16.24 o 
   7   9   6      477.76      520.69     46.25 o 
  -9  10   6     1030.36      904.33     60.43 o 
  -8  10   6     2442.33     2248.82    105.31 o 
  -7  10   6     1148.63     1157.67     39.38 o 
  -6  10   6       59.19       76.93      6.85 o 
  -5  10   6      171.90      157.45      9.15 o 
  -4  10   6      423.41      383.58     10.74 o 
  -3  10   6        2.64        7.74      3.07 o 
  -2  10   6     1173.70     1154.31     17.64 o 
  -1  10   6     4364.01     4093.45     29.99 o 
   0  10   6      261.76      231.33      7.49 o 
   1  10   6      172.11      155.08      3.87 o 
   2  10   6      302.67      290.14     14.90 o 
   3  10   6      400.46      386.57     10.38 o 
   4  10   6      446.76      436.76     16.38 o 
   5  10   6      454.32      449.04     18.79 o 
   6  10   6      608.85      609.08     23.47 o 
   7  10   6        9.70        5.04      5.58 o 
  -8  11   6      572.97      562.46     49.30 o 
  -7  11   6     1772.27     1595.36    101.90 o 
  -6  11   6        2.63        1.01      2.98 o 
  -5  11   6       33.64       16.20      4.56 o 
  -4  11   6      611.09      645.78     17.76 o 
  -3  11   6      215.14      250.93     10.76 o 
  -2  11   6     1440.47     1482.12     32.78 o 
  -1  11   6     2086.49     2099.75     35.39 o 
   0  11   6     3969.08     4036.25     86.10 o 
   1  11   6      647.27      616.79     19.31 o 
   2  11   6     5172.06     5133.20     78.93 o 
   3  11   6        4.21       12.44      3.00 o 
   4  11   6        3.30        4.74      3.37 o 
   5  11   6       22.44       37.74      9.37 o 
   6  11   6      116.12      137.23     16.04 o 
  -8  12   6     1838.79     2001.70     76.97 o 
  -7  12   6      936.39      848.16     29.34 o 
  -6  12   6      570.51      517.30     15.72 o 
  -5  12   6      439.85      490.47     15.06 o 
  -4  12   6      528.08      588.07     15.01 o 
  -3  12   6      881.86      894.01     21.84 o 
  -2  12   6        2.42        8.61      2.28 o 
  -1  12   6     1009.24      927.62     16.03 o 
   0  12   6     2131.83     1824.83     45.64 o 
   1  12   6     1314.30     1293.83     30.60 o 
   2  12   6      478.11      558.87     11.18 o 
   3  12   6       26.70       13.04      3.72 o 
   4  12   6      152.61      101.50     16.07 o 
   5  12   6        3.22        3.22      4.07 o 
   6  12   6       64.82       55.52     13.38 o 
  -8  13   6       60.80       82.49     20.30 o 
  -7  13   6       87.49      154.09     23.56 o 
  -6  13   6      455.40      458.19     17.52 o 
  -5  13   6     1806.35     1855.18     41.81 o 
  -4  13   6     1452.33     1595.15     32.40 o 
  -3  13   6      432.91      509.34     14.92 o 
  -2  13   6     2163.14     2230.62     42.31 o 
  -1  13   6        2.51        8.23      1.98 o 
   0  13   6       81.18       54.32      5.42 o 
   1  13   6       61.10       84.21      3.67 o 
   2  13   6      723.69      774.01     32.54 o 
   3  13   6        2.84        4.48      3.71 o 
   5  13   6      937.68      947.97     54.99 o 
   6  13   6      944.86      854.95     59.36 o 
  -7  14   6       37.59       23.37      7.71 o 
  -6  14   6      247.24      251.86     11.30 o 
  -5  14   6      375.16      372.21     22.26 o 
  -4  14   6      819.33      703.14     24.82 o 
  -3  14   6     2012.33     1900.03     37.06 o 
  -2  14   6      635.99      683.76     19.09 o 
  -1  14   6        9.09       11.42      3.55 o 
   0  14   6     1078.56     1081.57     22.82 o 
   1  14   6     1026.03     1012.37     22.15 o 
   2  14   6      248.19      267.16     12.33 o 
   3  14   6      909.24     1031.67     41.11 o 
   4  14   6     1608.56     1699.69     94.32 o 
   5  14   6      312.87      277.57     32.69 o 
  -7  15   6       18.04       33.41     15.53 o 
  -6  15   6      257.86      217.07     15.58 o 
  -5  15   6       47.75       46.40      9.16 o 
  -4  15   6     1336.66     1354.87     60.72 o 
  -3  15   6      834.14      841.14     27.14 o 
  -2  15   6      733.62      712.70     35.05 o 
  -1  15   6      482.72      493.79     12.67 o 
   0  15   6      450.18      402.34     10.69 o 
   1  15   6       48.61       54.16      5.51 o 
   2  15   6      737.40      717.55     22.30 o 
   3  15   6       17.44       19.52      8.68 o 
   4  15   6       96.64       78.20     11.73 o 
   5  15   6      245.31      147.84     37.03 o 
  -6  16   6       90.81       53.53     11.85 o 
  -5  16   6      193.04      179.24     19.93 o 
  -4  16   6      353.57      342.87     18.23 o 
  -3  16   6      326.17      305.92     55.54 o 
  -2  16   6      983.02      930.01     60.77 o 
  -1  16   6     2205.97     2300.81     77.95 o 
   0  16   6     4717.34     5132.72    157.54 o 
   1  16   6     5115.84     5466.68    144.50 o 
   2  16   6     1925.43     1854.64     60.13 o 
   3  16   6      523.14      501.25     30.93 o 
   4  16   6      611.62      581.97     55.14 o 
  -4  17   6      810.02      911.30     48.28 o 
  -3  17   6       45.45       26.55      8.32 o 
  -2  17   6      250.98      255.00     14.44 o 
  -1  17   6       21.95       18.56      5.60 o 
   0  17   6      225.56      232.60     11.32 o 
   1  17   6       93.92       76.52      7.62 o 
   2  17   6        0.16       10.54     11.53 o 
   3  17   6      390.69      384.84     39.32 o 
  -4  18   6       94.21      120.20     38.77 o 
  -3  18   6      967.49     1065.06     54.59 o 
  -2  18   6      138.91      127.39     11.81 o 
  -1  18   6      966.79     1071.27     36.36 o 
   0  18   6      529.09      517.10     25.30 o 
   1  18   6      287.24      279.85     18.03 o 
   2  18   6      131.28      126.00     14.50 o 
  -3  19   6      858.57      923.59     56.91 o 
  -2  19   6      496.92      573.06     40.20 o 
  -1  19   6      504.01      548.42     59.83 o 
   0  19   6        1.78        8.33      7.73 o 
   1  19   6       79.67      114.68     16.86 o 
 -10   1   7       33.74       26.72     18.47 o 
  -8   1   7       81.59       99.90     11.19 o 
  -7   1   7     1787.80     1681.50     40.07 o 
  -6   1   7      652.96      611.52      8.75 o 
  -5   1   7      289.42      280.56      7.28 o 
  -4   1   7      990.50      993.15     15.50 o 
  -3   1   7      177.40      162.96      6.11 o 
  -2   1   7      413.36      378.40      6.65 o 
  -1   1   7       22.25       17.42      1.76 o 
   0   1   7     7170.03     6791.28     55.48 o 
   1   1   7     6990.25     7082.93     46.29 o 
   2   1   7     1184.21     1246.92     10.22 o 
   3   1   7      906.00      915.02      9.86 o 
   4   1   7      542.63      535.61     11.13 o 
   5   1   7     1981.98     2055.69     25.04 o 
   6   1   7     5695.53     5922.03    110.74 o 
   7   1   7     3323.20     3315.75     69.92 o 
 -10   2   7      113.49      133.62     20.53 o 
  -9   2   7      175.46      128.91     17.00 o 
  -8   2   7     1145.30     1075.89     39.85 o 
  -7   2   7       87.32      108.75      8.49 o 
  -6   2   7       25.72       21.76      4.29 o 
  -5   2   7       66.16       85.30      4.57 o 
  -4   2   7      239.78      192.26      7.09 o 
  -3   2   7     9090.29     8820.20     91.21 o 
  -2   2   7    10098.32     9729.71     74.76 o 
  -1   2   7     3129.26     3115.80     24.41 o 
   0   2   7    12073.14    12861.44     84.07 o 
   1   2   7     1873.63     1771.12     21.88 o 
   2   2   7     1262.08     1241.07     14.06 o 
   3   2   7      127.95      142.71      3.88 o 
   4   2   7     3184.53     3188.93     27.77 o 
   5   2   7      729.26      706.18     13.84 o 
   6   2   7      410.57      435.63     11.97 o 
   7   2   7        1.01        8.04      5.03 o 
 -10   3   7      123.52       63.15     12.98 o 
  -9   3   7     1525.93     1434.47     81.98 o 
  -8   3   7     1194.87     1263.57     45.71 o 
  -7   3   7     1613.86     1690.88     30.84 o 
  -6   3   7     5307.27     5527.50     89.13 o 
  -5   3   7     6953.04     7266.31     78.75 o 
  -4   3   7     1796.69     1777.21     33.26 o 
  -3   3   7      738.79      675.15     12.49 o 
  -2   3   7     5171.44     5119.71     44.68 o 
  -1   3   7     3353.73     3389.33     24.77 o 
   0   3   7     1517.73     1523.92     13.53 o 
   1   3   7     2095.92     2126.07     16.04 o 
   2   3   7       72.72       70.32      3.39 o 
   3   3   7      234.66      220.13      5.68 o 
   4   3   7        1.87        5.22      1.85 o 
   5   3   7      118.75      100.36      4.55 o 
   6   3   7       17.83       14.67      2.66 o 
   7   3   7      221.96      183.96      8.38 o 
 -10   4   7      265.88      317.78     39.23 o 
  -9   4   7       65.47       62.23      9.74 o 
  -8   4   7     1260.14     1291.86     55.36 o 
  -7   4   7      462.01      445.46     25.25 o 
  -6   4   7      842.14      834.17     38.27 o 
  -5   4   7       47.32       57.25      4.02 o 
  -4   4   7      289.52      295.60      7.00 o 
  -3   4   7      141.95      126.58      6.97 o 
  -2   4   7      625.93      589.29     10.40 o 
  -1   4   7      113.07       76.90      3.70 o 
   0   4   7     1186.94     1187.36     16.16 o 
   1   4   7     1186.67     1116.83     13.99 o 
   2   4   7      297.20      338.11      6.29 o 
   3   4   7       18.39       23.04      2.39 o 
   4   4   7      816.47      804.94     10.04 o 
   5   4   7      134.87      133.11      7.05 o 
   6   4   7       23.30       30.47      2.90 o 
   7   4   7      698.55      782.74     40.13 o 
  -9   5   7     2138.91     2412.34     88.69 o 
  -8   5   7      738.47      768.83     28.29 o 
  -7   5   7      173.27      103.18     12.37 o 
  -6   5   7     1324.11     1242.86     34.21 o 
  -5   5   7     5004.43     5231.96     63.70 o 
  -4   5   7     3978.91     3877.07     48.64 o 
  -3   5   7     9468.58     9158.12     50.14 o 
  -2   5   7    12781.84    13300.61     90.76 o 
  -1   5   7       97.81      118.62     11.37 o 
   0   5   7     2439.32     2465.76     19.66 o 
   1   5   7     1069.26     1010.02     12.28 o 
   2   5   7     2747.42     2826.91     21.04 o 
   3   5   7       72.68       62.64      3.76 o 
   4   5   7       43.92       31.46      3.76 o 
   5   5   7      399.88      363.11     15.19 o 
   6   5   7       43.37       53.92      9.73 o 
   7   5   7      974.21     1039.37     43.52 o 
  -9   6   7       25.77       28.87      8.08 o 
  -8   6   7        2.50        0.00      5.21 o 
  -7   6   7       73.11       63.76      9.33 o 
  -6   6   7        3.47        3.72      3.08 o 
  -5   6   7     2554.49     2335.43     43.77 o 
  -4   6   7      895.39      859.78     10.54 o 
  -3   6   7     8418.25     8788.31     91.48 o 
  -2   6   7    23534.33    24455.02    167.19 o 
  -1   6   7     6148.30     6213.20     62.57 o 
   0   6   7     5483.48     5622.32     45.95 o 
   1   6   7     1035.89     1126.53     15.44 o 
   2   6   7       78.18      105.27      4.94 o 
   3   6   7      265.75      257.70      6.38 o 
   4   6   7     2309.90     2360.04     32.92 o 
   5   6   7      322.31      319.65     13.34 o 
   6   6   7       38.34       32.78      4.45 o 
   7   6   7      266.82      244.29     18.25 o 
  -9   7   7      180.60       91.33     14.12 o 
  -8   7   7        0.49        2.08      7.15 o 
  -7   7   7      339.58      355.14     17.01 o 
  -6   7   7      629.78      677.25     25.32 o 
  -5   7   7       16.51       32.24      3.72 o 
  -4   7   7      157.95      140.16      4.85 o 
  -3   7   7       94.59      132.98      7.40 o 
  -2   7   7      419.84      434.66      8.39 o 
  -1   7   7      541.38      457.39      6.99 o 
   0   7   7      106.77       83.81      4.43 o 
   1   7   7      251.16      260.00      6.59 o 
   2   7   7     1930.22     2055.30     24.34 o 
   3   7   7     4745.89     5145.93     51.93 o 
   4   7   7     2988.85     3132.46     33.47 o 
   5   7   7      967.30     1117.14     28.67 o 
   6   7   7      410.13      490.16     35.24 o 
   7   7   7     1320.01     1433.29     52.63 o 
  -9   8   7      210.41      154.29     14.13 o 
  -8   8   7       51.18       50.30      6.12 o 
  -7   8   7      181.48      228.65     15.84 o 
  -6   8   7       95.04      117.94      9.65 o 
  -5   8   7     2890.31     3079.56     38.37 o 
  -4   8   7      706.45      892.45     30.38 o 
  -3   8   7      572.29      551.86      8.26 o 
  -2   8   7      280.05      262.16      5.87 o 
  -1   8   7        2.26        9.78      1.77 o 
   0   8   7       34.66       44.28      2.42 o 
   1   8   7      225.09      188.23      5.72 o 
   2   8   7     2337.39     2217.08     38.64 o 
   3   8   7       41.12       64.54      4.90 o 
   4   8   7      317.43      328.95     14.43 o 
   5   8   7      190.23      167.65     10.96 o 
   6   8   7      104.84      131.73      9.30 o 
   7   8   7       15.60        9.00     15.07 o 
  -9   9   7       18.81       16.13      5.25 o 
  -8   9   7       50.14       56.38      7.13 o 
  -7   9   7      324.62      343.98     16.90 o 
  -6   9   7       84.63       81.97      7.89 o 
  -5   9   7     1466.50     1493.15     31.26 o 
  -4   9   7      155.14      159.44      6.42 o 
  -3   9   7      210.14      188.01      5.82 o 
  -2   9   7      178.25      197.23      5.40 o 
  -1   9   7      173.12      187.55      6.57 o 
   0   9   7     2842.47     2931.89     55.09 o 
   1   9   7     1740.05     1587.92     23.88 o 
   2   9   7     1140.63     1006.12     24.96 o 
   3   9   7     2211.66     2219.60     82.91 o 
   4   9   7      542.87      586.99     13.69 o 
   5   9   7      113.33      100.60      9.65 o 
   6   9   7     1295.62     1111.29     97.08 o 
  -8  10   7       35.59       18.86     14.89 o 
  -7  10   7      166.71      110.21     12.04 o 
  -6  10   7      170.22      128.94      8.64 o 
  -5  10   7      230.97      233.21      7.89 o 
  -4  10   7      420.46      319.53      9.43 o 
  -3  10   7     1615.41     1519.34     21.76 o 
  -2  10   7     6031.98     6445.63     78.09 o 
  -1  10   7     4431.27     4497.32     55.77 o 
   0  10   7     5136.72     5012.59     57.36 o 
   1  10   7     2574.99     2579.59     41.36 o 
   2  10   7      133.14      112.14      8.43 o 
   3  10   7       28.92       35.96      4.31 o 
   4  10   7     1321.22     1428.85     39.28 o 
   5  10   7      423.27      412.13     25.89 o 
   6  10   7        0.74        3.95      4.69 o 
  -8  11   7     1005.23     1062.51     67.42 o 
  -7  11   7     1210.01     1217.66     66.42 o 
  -6  11   7      837.69      782.31     21.02 o 
  -5  11   7     1035.24      999.63     16.97 o 
  -4  11   7     3329.05     3536.00     41.65 o 
  -3  11   7     6866.50     7228.93     96.39 o 
  -2  11   7     1809.13     1837.82     26.70 o 
  -1  11   7      718.16      682.83     12.06 o 
   0  11   7      150.94      136.93      6.79 o 
   1  11   7       12.87       12.12      1.78 o 
   2  11   7      366.33      357.93     15.23 o 
   3  11   7      253.81      263.35      8.79 o 
   4  11   7       18.42       26.04      4.46 o 
   5  11   7      469.67      587.12     67.31 o 
   6  11   7       39.59       47.95      9.51 o 
  -8  12   7      330.12      380.98     30.42 o 
  -7  12   7      164.25      172.79     16.49 o 
  -6  12   7       78.39       99.82     13.70 o 
  -5  12   7     1621.24     1687.06     39.05 o 
  -4  12   7     1688.89     1637.62     24.74 o 
  -3  12   7       47.60       47.52      4.34 o 
  -2  12   7      717.20      602.18     14.46 o 
  -1  12   7       60.76       49.47      4.01 o 
   0  12   7       36.15       26.92      2.86 o 
   1  12   7       23.47       34.49      2.54 o 
   2  12   7     2791.43     3054.94     70.29 o 
   3  12   7       86.50      104.93     12.23 o 
   5  12   7      428.16      402.98     29.86 o 
  -7  13   7       15.01       20.56     12.08 o 
  -6  13   7      608.62      626.47     24.50 o 
  -5  13   7     2767.74     2821.90    107.94 o 
  -4  13   7     2103.96     2151.46     42.75 o 
  -3  13   7     4439.58     4627.94    111.83 o 
  -2  13   7     3756.64     3709.46     96.96 o 
  -1  13   7      215.85      230.47      8.57 o 
   0  13   7      197.18      171.46      7.57 o 
   1  13   7       40.02       36.40      2.58 o 
   2  13   7      483.24      333.14     40.93 o 
   3  13   7      190.61      135.57     10.90 o 
   4  13   7       31.65       46.43     17.82 o 
   5  13   7      423.04      488.16     43.94 o 
  -7  14   7      363.93      358.16     29.11 o 
  -6  14   7        0.98        3.19      3.84 o 
  -5  14   7       33.70       14.28      4.95 o 
  -4  14   7     1626.12     1573.79     48.54 o 
  -3  14   7     1146.32     1094.34     40.90 o 
  -2  14   7     1171.05     1179.53     35.89 o 
  -1  14   7     1033.56      936.36     18.44 o 
   0  14   7     1763.24     1786.86     37.05 o 
   1  14   7     2865.67     3002.56     74.62 o 
   2  14   7      522.64      497.20     15.66 o 
   4  14   7        0.88        9.11      6.60 o 
   5  14   7        1.86        4.10     11.94 o 
  -6  15   7       61.86       69.25     13.39 o 
  -5  15   7       53.89       50.47      9.40 o 
  -4  15   7      207.31      194.32     17.84 o 
  -3  15   7       41.42       30.81      7.84 o 
  -2  15   7      299.65      301.12     13.70 o 
  -1  15   7      101.95      101.19      7.82 o 
   0  15   7       54.43       35.96      4.62 o 
   1  15   7      793.03      692.96     18.41 o 
   3  15   7      733.73      776.47     35.31 o 
   4  15   7      511.61      474.71     46.15 o 
  -5  16   7       56.23       27.92      9.67 o 
  -4  16   7      408.58      352.46     20.40 o 
  -3  16   7      107.83       76.36      9.48 o 
  -2  16   7        2.22       10.65      6.51 o 
  -1  16   7      410.22      359.62     15.86 o 
   0  16   7       44.96       29.22     10.91 o 
   1  16   7       69.59       47.39      9.40 o 
   2  16   7      331.18      364.95     28.30 o 
   3  16   7      191.92      164.84     19.54 o 
  -5  17   7        0.51        5.48     14.00 o 
  -4  17   7      558.78      540.93     22.88 o 
  -3  17   7     1129.21     1243.30     50.18 o 
  -2  17   7      264.78      281.12     18.55 o 
  -1  17   7     1325.54     1553.78     88.50 o 
   0  17   7     2427.13     2691.02    181.51 o 
   1  17   7      889.56     1038.41     77.50 o 
   2  17   7      110.56      117.98     17.00 o 
  -4  18   7      144.35      132.70     17.29 o 
  -3  18   7      314.08      264.61     27.23 o 
  -2  18   7     1027.13      952.49    140.43 o 
  -1  18   7     1674.81     2061.76    138.91 o 
   0  18   7      756.45      810.15     44.27 o 
   1  18   7      443.43      414.03     32.38 o 
 -10   0   8      182.42      146.09     18.65 o 
  -9   0   8      525.89      445.53     30.28 o 
  -8   0   8      976.79      923.81     40.89 o 
  -7   0   8     4064.40     4461.89    119.35 o 
  -6   0   8     2246.42     2499.88     40.12 o 
  -5   0   8     3099.70     2943.18     63.97 o 
  -4   0   8    13523.88    13527.36    194.66 o 
  -3   0   8     3307.16     3319.21     30.21 o 
  -2   0   8       51.16       36.27      3.73 o 
  -1   0   8      121.95       79.72      3.92 o 
   0   0   8     2247.96     2373.05     34.53 o 
   1   0   8      430.96      362.79      7.26 o 
   2   0   8     1958.97     1881.72     26.78 o 
   3   0   8     1851.48     1612.50     26.22 o 
   4   0   8      379.91      414.33     12.18 o 
   5   0   8     4697.87     4971.88     83.17 o 
   6   0   8     1552.67     1472.87     42.18 o 
   7   0   8     2919.27     2975.08    135.96 o 
 -10   1   8      317.62      241.27     19.50 o 
  -9   1   8        7.20        2.95      7.51 o 
  -8   1   8      334.73      342.57     16.60 o 
  -7   1   8     1172.97     1251.26     26.68 o 
  -6   1   8     1068.49     1070.38     16.64 o 
  -5   1   8      860.23      800.55     14.48 o 
  -4   1   8     1372.63     1271.98     17.28 o 
  -3   1   8     1855.98     1777.53     15.43 o 
  -2   1   8      891.97      927.38     15.50 o 
  -1   1   8        9.88        3.85      1.53 o 
   0   1   8     1250.90     1096.94     14.25 o 
   1   1   8      680.89      642.51      8.59 o 
   2   1   8     1460.40     1662.21     14.86 o 
   3   1   8       50.73       42.36      2.46 o 
   4   1   8        5.69        3.11      1.97 o 
   5   1   8     2849.80     2865.88     41.87 o 
   6   1   8      957.09      970.77     23.61 o 
   7   1   8      161.21      166.74      8.62 o 
 -10   2   8       19.54       22.20      8.77 o 
  -9   2   8      123.00      117.81     12.27 o 
  -8   2   8      657.22      707.70     25.44 o 
  -7   2   8     1021.56      930.98     26.41 o 
  -6   2   8     1656.16     1505.69     26.03 o 
  -5   2   8      293.94      255.09      8.05 o 
  -4   2   8      133.76      155.27      5.32 o 
  -3   2   8      748.97      684.64     17.11 o 
  -2   2   8     1317.67     1089.63     15.30 o 
  -1   2   8     4858.33     4836.54     31.75 o 
   0   2   8     4040.63     4208.40     39.30 o 
   1   2   8      750.96      716.25      8.24 o 
   2   2   8       61.60       71.21      2.91 o 
   3   2   8       13.22       13.51      1.52 o 
   4   2   8     1514.76     1442.12     21.16 o 
   5   2   8     1774.76     1878.20     31.08 o 
   6   2   8      203.42      197.60      9.02 o 
   7   2   8        5.06        1.38      3.03 o 
 -10   3   8      288.61      271.65     34.23 o 
  -9   3   8       39.55       43.77     10.67 o 
  -8   3   8      549.10      591.07     26.84 o 
  -7   3   8     1109.85      959.68     30.21 o 
  -6   3   8        4.61       14.01      3.44 o 
  -5   3   8      495.87      486.81     11.17 o 
  -4   3   8     5136.28     5143.08     52.01 o 
  -3   3   8     4900.58     5010.30     30.59 o 
  -2   3   8      553.62      512.70      7.44 o 
  -1   3   8     3405.61     3347.15     37.01 o 
   0   3   8     1098.37     1156.39     18.02 o 
   1   3   8      134.36      140.80      4.97 o 
   2   3   8      795.90      769.65      8.01 o 
   3   3   8       79.73       75.46      3.99 o 
   4   3   8      100.23      118.28      6.15 o 
   5   3   8     2866.52     2898.82     53.86 o 
   6   3   8      846.40      769.29     24.85 o 
   7   3   8       51.96       43.97      4.95 o 
  -9   4   8        0.87        9.29      6.31 o 
  -8   4   8      484.55      474.54     37.50 o 
  -7   4   8      102.61       89.38      7.24 o 
  -6   4   8        9.86       13.22      3.03 o 
  -5   4   8     6052.78     6043.24     73.80 o 
  -4   4   8    19614.03    20475.92    101.96 o 
  -3   4   8    12671.44    13020.31    126.20 o 
  -2   4   8     7924.02     7860.07     66.82 o 
  -1   4   8    12155.92    12789.50     72.32 o 
   0   4   8     3302.80     3373.31     27.75 o 
   1   4   8     1202.21     1220.08     16.99 o 
   2   4   8     4087.28     4349.51     46.04 o 
   3   4   8     3320.76     3576.27     35.90 o 
   4   4   8      976.34      983.28     14.46 o 
   5   4   8       11.46        6.37      2.15 o 
   6   4   8        0.27        0.00      2.65 o 
   7   4   8      997.15      912.49    108.51 o 
  -9   5   8        9.48        9.72      5.35 o 
  -8   5   8        4.42        3.54      4.51 o 
  -7   5   8      521.36      495.19     24.81 o 
  -6   5   8     3862.15     3945.92     62.06 o 
  -5   5   8     2893.58     2827.71     38.92 o 
  -4   5   8      405.95      411.23      9.01 o 
  -3   5   8       13.80        7.18      3.24 o 
  -2   5   8     4508.15     4534.84     49.57 o 
  -1   5   8      158.77      154.73      6.46 o 
   0   5   8       19.62       32.43      2.37 o 
   1   5   8       18.84       19.78      1.86 o 
   2   5   8      582.57      611.73     11.51 o 
   3   5   8      726.26      723.78     15.01 o 
   4   5   8     1140.58     1178.61     16.41 o 
   5   5   8     1458.13     1460.23     35.37 o 
   6   5   8      188.72      168.94     14.20 o 
   7   5   8       41.68       37.92      9.34 o 
  -9   6   8      596.26      578.93     75.38 o 
  -8   6   8      169.75      148.09     16.59 o 
  -7   6   8      103.37      136.76      8.34 o 
  -6   6   8      166.19      132.33      7.24 o 
  -5   6   8     1251.07     1179.30     26.69 o 
  -4   6   8     3397.69     3406.34     37.29 o 
  -3   6   8       48.22       45.57      2.90 o 
  -2   6   8      301.89      300.97      8.69 o 
  -1   6   8      650.35      647.29     14.02 o 
   0   6   8      874.21      826.34     11.29 o 
   1   6   8      368.59      349.00      9.08 o 
   2   6   8      880.38      900.34     17.22 o 
   3   6   8     1147.80     1148.85     29.18 o 
   4   6   8      555.66      582.37     16.36 o 
   5   6   8      402.92      354.98     13.36 o 
   6   6   8      233.14      219.51     13.36 o 
   7   6   8      156.05      142.99     12.72 o 
  -9   7   8      378.14      341.63     41.28 o 
  -8   7   8      247.19      250.03     17.66 o 
  -7   7   8     1822.23     1749.83     61.96 o 
  -6   7   8     2026.16     2099.68     45.67 o 
  -5   7   8     1320.53     1263.61     18.38 o 
  -4   7   8     1683.31     1712.07     21.54 o 
  -3   7   8      145.34      186.96      5.14 o 
  -2   7   8     2501.46     2379.57     19.18 o 
  -1   7   8     2048.03     2002.71     21.50 o 
   0   7   8     1128.02     1108.14     13.32 o 
   1   7   8       46.35       38.36      3.41 o 
   2   7   8      252.89      271.35      9.54 o 
   3   7   8       92.01       70.42      3.39 o 
   4   7   8     2007.33     1914.79     32.56 o 
   5   7   8     2188.34     2161.38     45.23 o 
   6   7   8      398.81      408.20     22.56 o 
  -9   8   8      869.09      880.71     59.61 o 
  -8   8   8      493.30      500.86     20.80 o 
  -7   8   8      210.78      231.47     15.82 o 
  -6   8   8      104.50      108.06     18.63 o 
  -5   8   8       92.39      112.41      5.05 o 
  -4   8   8       33.17       47.09      3.45 o 
  -3   8   8      824.27      793.76     15.07 o 
  -2   8   8     3646.93     3705.99     40.13 o 
  -1   8   8     4257.45     4346.39     43.55 o 
   0   8   8      134.63      151.60      6.21 o 
   1   8   8     1944.04     1841.98     31.07 o 
   2   8   8        0.98        8.31      3.29 o 
   3   8   8        3.17        1.22      1.86 o 
   4   8   8      701.13      609.13     13.45 o 
   5   8   8      413.10      366.15     35.13 o 
   6   8   8      245.15      229.37     19.22 o 
  -9   9   8      338.37      348.42     67.41 o 
  -8   9   8      449.47      409.69     38.64 o 
  -7   9   8      584.78      663.64     82.99 o 
  -6   9   8      487.48      479.98     19.33 o 
  -5   9   8      765.19      843.04     12.09 o 
  -4   9   8      813.92      791.52     10.92 o 
  -3   9   8      842.34      826.71     16.72 o 
  -2   9   8       56.63       41.39      2.94 o 
  -1   9   8       82.36       45.16      2.59 o 
   0   9   8     1521.20     1421.78     24.86 o 
   1   9   8       65.56       64.45      7.56 o 
   2   9   8      153.03      157.77     10.40 o 
   3   9   8      626.74      581.40     11.35 o 
   4   9   8      713.93      698.21     21.13 o 
   5   9   8      368.16      411.04     22.39 o 
   6   9   8      296.14      330.07     60.47 o 
  -8  10   8        1.59        5.51      4.72 o 
  -7  10   8      195.89      217.13     16.49 o 
  -6  10   8     2232.41     2395.47     64.85 o 
  -5  10   8     1680.89     1667.00     29.84 o 
  -4  10   8      732.52      764.44     11.34 o 
  -3  10   8     2368.38     2439.05     36.59 o 
  -2  10   8       86.34       86.37      4.40 o 
  -1  10   8      210.73      200.59      6.53 o 
   0  10   8      533.72      597.98     12.91 o 
   1  10   8     4559.75     5085.09     78.04 o 
   2  10   8     1609.27     1633.66     34.57 o 
   3  10   8       61.60       60.67      4.81 o 
   4  10   8      232.30      234.24     21.30 o 
   5  10   8       34.95        9.00     10.43 o 
   6  10   8        1.41        3.50      6.75 o 
  -8  11   8      147.07      111.89      9.89 o 
  -7  11   8      602.93      631.75     28.76 o 
  -6  11   8     1296.34     1197.07     39.04 o 
  -5  11   8     2039.40     1809.08     52.11 o 
  -4  11   8     2063.31     2048.37     31.22 o 
  -3  11   8       39.96       25.20      3.68 o 
  -2  11   8     1896.68     1833.22     51.60 o 
  -1  11   8      577.19      590.78     18.16 o 
   0  11   8     1168.39     1076.24     24.74 o 
   1  11   8        5.53        8.34      3.93 o 
   2  11   8      207.01      173.08     13.66 o 
   3  11   8       99.31       96.45     10.27 o 
   4  11   8     1075.58     1124.67     57.23 o 
   5  11   8     1596.73     1515.72     94.04 o 
  -7  12   8       33.73       27.59      5.40 o 
  -6  12   8      124.32      128.57     12.35 o 
  -5  12   8     3058.47     2895.98    100.79 o 
  -4  12   8     5816.94     5883.33     96.53 o 
  -3  12   8     6509.29     6836.43    110.17 o 
  -2  12   8     4358.61     4484.71     64.43 o 
  -1  12   8     1783.24     1702.32     88.65 o 
   0  12   8     2639.24     2587.52     36.77 o 
   1  12   8     1198.45     1172.90     24.09 o 
   2  12   8     2192.93     2221.62     71.85 o 
   3  12   8     1888.03     1819.34     81.07 o 
   4  12   8      271.60      229.54     42.92 o 
   5  12   8        0.32        8.32      8.87 o 
  -7  13   8      352.02      302.63     24.08 o 
  -6  13   8       75.33       96.28      8.86 o 
  -5  13   8      208.41      183.18     16.46 o 
  -4  13   8       30.41        7.31      4.01 o 
  -3  13   8      550.94      567.95     19.18 o 
  -2  13   8     1348.71     1419.79     69.01 o 
  -1  13   8       12.93        4.67      2.32 o 
   0  13   8     2149.11     2276.96     36.29 o 
   1  13   8     1511.35     1492.17     37.94 o 
   2  13   8      512.79      418.70     19.62 o 
   3  13   8      107.54      102.64     19.69 o 
   4  13   8       86.37       73.50     12.60 o 
  -7  14   8       17.29       15.41      9.61 o 
  -6  14   8       43.22       73.89      7.49 o 
  -5  14   8       22.51       38.74      6.69 o 
  -4  14   8      628.03      715.84     27.73 o 
  -3  14   8      274.11      340.13     33.65 o 
  -2  14   8      265.33      290.46     13.29 o 
  -1  14   8      280.84      267.05     10.51 o 
   0  14   8        3.29        9.29      3.12 o 
   1  14   8       99.14       79.66     10.10 o 
   3  14   8     1904.36     1879.13     72.35 o 
   4  14   8      127.93       88.14     15.46 o 
  -6  15   8      180.35      136.19     13.36 o 
  -5  15   8      273.06      289.20     15.67 o 
  -4  15   8     1178.28     1185.97     58.81 o 
  -3  15   8      281.22      277.25     17.64 o 
  -2  15   8       48.88       49.34      9.01 o 
  -1  15   8      304.41      265.76     50.45 o 
   0  15   8      118.25      140.21     17.01 o 
   1  15   8      615.77      670.23     35.74 o 
   2  15   8       30.51       58.33     11.24 o 
   3  15   8       34.63       32.81     11.90 o 
  -5  16   8       63.89       44.11     11.03 o 
  -4  16   8     1014.28     1114.84     56.01 o 
  -3  16   8      542.77      548.04     23.64 o 
  -2  16   8      326.92      340.07     16.10 o 
  -1  16   8        1.20       13.81     11.56 o 
   0  16   8        1.82        1.99      7.49 o 
   1  16   8       41.67       51.01     17.94 o 
   2  16   8       50.12       37.78      9.34 o 
   3  16   8        1.52        4.34      8.06 o 
  -4  17   8        1.50        0.00      5.52 o 
  -3  17   8       52.36       44.74     14.30 o 
  -2  17   8      187.60      190.79     35.29 o 
  -1  17   8       53.62       41.52     13.49 o 
   0  17   8       10.76        0.84     10.26 o 
   1  17   8      204.22      210.24     20.58 o 
   2  17   8      512.63      544.98     56.24 o 
  -2  18   8      805.76      858.66     58.66 o 
  -1  18   8      822.59      819.21     56.46 o 
   0  18   8     1874.54     1898.81    105.29 o 
  -9   1   9     1892.46     1866.02     90.31 o 
  -8   1   9     3972.94     4246.19    133.47 o 
  -7   1   9     2389.49     2409.29     52.28 o 
  -6   1   9     5640.16     5691.32     86.96 o 
  -5   1   9     2735.51     2641.51     38.68 o 
  -4   1   9       42.39       49.45      3.49 o 
  -3   1   9      232.86      253.62      7.13 o 
  -2   1   9     2801.64     2759.04     24.14 o 
  -1   1   9     2891.50     2862.19     26.93 o 
   0   1   9      112.13       87.49      3.96 o 
   1   1   9     1524.36     1539.42     14.01 o 
   2   1   9       91.04      118.73      4.20 o 
   3   1   9      169.28      171.29      5.36 o 
   4   1   9      100.36       88.42      4.12 o 
   5   1   9      350.13      327.81      8.96 o 
   6   1   9       30.00       46.44      5.30 o 
  -9   2   9       14.98       34.80     12.91 o 
  -8   2   9      157.29      115.63     13.90 o 
  -7   2   9       51.08       48.55     10.28 o 
  -6   2   9     2510.12     2451.81     58.77 o 
  -5   2   9     7275.52     7432.75     98.16 o 
  -4   2   9     3683.11     3695.97     42.86 o 
  -3   2   9    10366.89    10665.37     90.15 o 
  -2   2   9     1534.64     1522.39     15.83 o 
  -1   2   9      113.25      117.38      3.67 o 
   0   2   9       86.41       69.75      3.99 o 
   1   2   9     3116.38     3175.93     25.94 o 
   2   2   9      607.39      600.62      9.74 o 
   3   2   9      233.80      235.37      6.89 o 
   4   2   9      156.51      168.99      6.10 o 
   5   2   9     2319.16     2376.12     45.61 o 
   6   2   9     3773.45     3525.87     86.07 o 
  -9   3   9        4.38        2.53      6.36 o 
  -8   3   9       10.72       15.76      6.97 o 
  -7   3   9        7.70        5.69      3.65 o 
  -6   3   9      719.11      616.79     13.59 o 
  -5   3   9       94.89       83.66      5.37 o 
  -4   3   9      382.03      356.57     12.33 o 
  -3   3   9     6568.52     7071.63     42.27 o 
  -2   3   9     2517.79     2678.70     25.96 o 
  -1   3   9     2724.42     2645.59     28.29 o 
   0   3   9     2756.10     2725.86     27.13 o 
   1   3   9      300.98      350.51      7.36 o 
   2   3   9     1738.17     1786.89     24.18 o 
   3   3   9     4140.09     4394.58     49.98 o 
   4   3   9     5944.29     6223.62     87.15 o 
   5   3   9     1113.46     1079.71     24.06 o 
   6   3   9      528.27      497.75     21.85 o 
  -9   4   9      129.13       60.60     10.85 o 
  -8   4   9      170.32      152.72     16.39 o 
  -7   4   9      152.82      110.05      8.03 o 
  -6   4   9        0.05        7.70      2.56 o 
  -5   4   9       63.81       52.66      3.82 o 
  -4   4   9        8.87       10.19      2.65 o 
  -3   4   9      143.61      138.31      6.45 o 
  -2   4   9      206.80      213.44      5.29 o 
  -1   4   9     2733.67     2736.57     19.58 o 
   0   4   9     1655.19     1583.96     15.55 o 
   1   4   9      801.34      840.31     14.51 o 
   2   4   9     1352.93     1369.96     22.43 o 
   3   4   9      954.61      954.74     23.08 o 
   4   4   9       14.80       31.17      5.56 o 
   5   4   9      249.91      198.88      7.89 o 
   6   4   9      327.23      325.58     15.82 o 
  -9   5   9       14.45       12.75      9.40 o 
  -8   5   9      840.74      776.01     37.05 o 
  -7   5   9       85.19       97.83      7.04 o 
  -6   5   9       69.80      102.38      6.23 o 
  -5   5   9        4.19        5.99      2.51 o 
  -4   5   9     2070.53     1954.88     24.59 o 
  -3   5   9     1582.44     1613.17     20.22 o 
  -2   5   9     1296.89     1186.07     19.29 o 
  -1   5   9     2105.09     1968.58     28.33 o 
   0   5   9     2587.34     2617.19     30.78 o 
   1   5   9      374.07      401.18      8.42 o 
   2   5   9     1013.82     1039.32     18.88 o 
   3   5   9     7819.30     8092.81     78.89 o 
   4   5   9     5449.44     5505.77     90.71 o 
   5   5   9      106.68       78.14      6.27 o 
   6   5   9      108.82       71.41     12.30 o 
  -9   6   9      636.75      741.99    101.70 o 
  -8   6   9      389.46      470.15     21.72 o 
  -7   6   9     1476.29     1519.39     53.66 o 
  -6   6   9     6053.49     6607.90     82.88 o 
  -5   6   9     3406.71     3289.07     43.49 o 
  -4   6   9      414.95      357.41      9.24 o 
  -3   6   9     4467.25     4687.54     50.41 o 
  -2   6   9     3034.51     3177.96     33.13 o 
  -1   6   9      805.28      723.75     14.17 o 
   0   6   9      846.99      833.07     16.72 o 
   1   6   9     2333.44     2524.10     31.13 o 
   2   6   9       46.00       41.12      3.84 o 
   3   6   9     1529.48     1610.65     24.06 o 
   4   6   9      655.06      554.22     17.63 o 
   5   6   9      625.37      482.81     20.71 o 
   6   6   9      867.66      768.96     72.22 o 
  -9   7   9      648.28      672.12     91.20 o 
  -8   7   9      877.71      858.27     32.85 o 
  -7   7   9     1671.60     1579.58     69.43 o 
  -6   7   9     2469.83     2624.39     65.31 o 
  -5   7   9     2117.27     2289.13     51.72 o 
  -4   7   9     3488.72     3496.64     42.23 o 
  -3   7   9        1.72        6.77      1.30 o 
  -2   7   9      303.57      269.19      9.16 o 
  -1   7   9      179.09      143.44      9.18 o 
   0   7   9       61.90       71.18      4.36 o 
   1   7   9     2283.76     2235.71     32.19 o 
   2   7   9       69.72       61.55      5.17 o 
   3   7   9      372.34      337.04     14.13 o 
   4   7   9     1056.34      984.78     35.50 o 
   5   7   9      102.57       87.09      9.81 o 
   6   7   9       48.34       26.76     12.99 o 
  -9   8   9       34.50       63.10     17.02 o 
  -8   8   9      153.02      112.40     10.83 o 
  -7   8   9       81.30       53.46      5.85 o 
  -6   8   9      101.53      128.34     10.53 o 
  -5   8   9        0.51        1.30      2.42 o 
  -4   8   9       38.75       52.53      4.64 o 
  -3   8   9      127.30      125.03      5.88 o 
  -2   8   9        4.60       11.27      3.73 o 
  -1   8   9     1391.07     1417.60     28.04 o 
   0   8   9       35.13       32.51      3.75 o 
   1   8   9      732.63      720.34     11.97 o 
   2   8   9       63.76       75.17      8.40 o 
   3   8   9       64.16       80.92      9.16 o 
   4   8   9      110.98      116.56     10.78 o 
   5   8   9        1.13        7.23      4.45 o 
   6   8   9      141.95      184.11     13.81 o 
  -8   9   9      695.98      595.05     38.65 o 
  -7   9   9      734.05      763.69     48.81 o 
  -6   9   9     3401.24     3578.79    114.02 o 
  -5   9   9     5498.26     5668.21     83.71 o 
  -4   9   9        8.56       19.32      3.91 o 
  -3   9   9      674.63      662.79     10.25 o 
  -2   9   9       44.40       54.04      5.04 o 
  -1   9   9     1683.74     1583.17     53.65 o 
   0   9   9      171.66      132.91      7.06 o 
   1   9   9      727.24      777.53     14.51 o 
   2   9   9      821.58      858.48     27.47 o 
   3   9   9     1592.04     1547.94     53.43 o 
   4   9   9     1732.45     1799.14     79.37 o 
   5   9   9       34.07       19.47     11.05 o 
  -8  10   9      158.31      156.88     26.97 o 
  -7  10   9      160.83      206.06     14.98 o 
  -6  10   9     2536.23     2805.85     71.40 o 
  -5  10   9     3656.52     3618.55     66.56 o 
  -4  10   9     2877.22     2765.51     42.02 o 
  -3  10   9     1072.79     1037.73     35.01 o 
  -2  10   9      276.32      305.91      8.95 o 
  -1  10   9     1040.68     1095.88     30.14 o 
   0  10   9     1076.57     1022.18     16.35 o 
   1  10   9     1323.54     1175.36     28.92 o 
   2  10   9        5.40       12.89      3.40 o 
   3  10   9      460.61      434.39     35.06 o 
   4  10   9      337.38      309.09     20.77 o 
   5  10   9      272.16      255.73     19.77 o 
  -8  11   9      219.25      168.89     22.51 o 
  -7  11   9      192.39      204.76     21.48 o 
  -6  11   9        1.33        0.00      4.75 o 
  -5  11   9      648.02      622.58     19.92 o 
  -4  11   9      253.17      294.76      9.03 o 
  -3  11   9       55.20       52.32      4.12 o 
  -2  11   9      600.90      606.66     17.66 o 
  -1  11   9     1508.99     1497.09     32.37 o 
   0  11   9     2643.38     2689.68     38.69 o 
   1  11   9     2687.99     2882.21     70.06 o 
   2  11   9     3329.24     3483.28    112.52 o 
   3  11   9      773.11      647.64     39.53 o 
   4  11   9      351.09      299.15     33.53 o 
   5  11   9      500.21      433.23     46.30 o 
  -7  12   9        9.93        5.35      4.54 o 
  -6  12   9      603.35      618.10     23.42 o 
  -5  12   9        0.73        5.01      2.53 o 
  -4  12   9      108.05       86.69      6.16 o 
  -3  12   9      188.54      153.59      9.21 o 
  -2  12   9       41.51       45.46      4.11 o 
  -1  12   9      705.52      658.72     19.36 o 
   0  12   9       47.40       45.09      4.76 o 
   1  12   9      709.70      722.02     28.58 o 
   2  12   9       31.97       26.81      8.38 o 
   3  12   9      227.43      197.12     22.94 o 
   4  12   9       29.94       23.08      8.33 o 
  -7  13   9      173.11      167.99     11.32 o 
  -6  13   9        9.17        9.32      8.97 o 
  -5  13   9        1.68        6.21      6.15 o 
  -4  13   9     1463.22     1573.80     70.51 o 
  -3  13   9     1243.16     1274.37     24.66 o 
  -2  13   9      276.98      297.57     11.99 o 
  -1  13   9      118.26      123.83      6.76 o 
   0  13   9      926.46      980.12     28.74 o 
   1  13   9      965.69     1010.57     37.40 o 
   3  13   9     2974.52     3239.14    146.47 o 
   4  13   9     1216.69     1203.28     52.01 o 
  -6  14   9      216.29      211.52     12.37 o 
  -5  14   9      903.34      943.57     65.99 o 
  -4  14   9     3034.69     3150.97    117.58 o 
  -3  14   9     2223.70     2338.75     89.16 o 
  -2  14   9      402.86      334.64     26.65 o 
  -1  14   9       13.10       13.27      8.41 o 
   0  14   9        2.11        2.65      6.72 o 
   2  14   9      510.53      511.70     26.51 o 
   3  14   9      410.60      418.77     28.48 o 
  -5  15   9      268.94      227.30     22.34 o 
  -4  15   9      312.30      274.39     19.42 o 
  -3  15   9      886.51      943.46     60.54 o 
  -2  15   9       86.21      103.56     17.61 o 
  -1  15   9       57.96       41.51     14.14 o 
   0  15   9        0.36       11.77      7.56 o 
   1  15   9      329.45      360.27     21.42 o 
   2  15   9      324.57      311.26     20.62 o 
   3  15   9       55.35       32.17      9.05 o 
  -4  16   9        1.90        7.98     10.41 o 
  -3  16   9        8.70       12.22     10.43 o 
  -2  16   9      339.85      357.08     28.57 o 
  -1  16   9     1524.30     1701.16    117.52 o 
   0  16   9       98.44      103.31     18.24 o 
   1  16   9      325.02      384.43     35.05 o 
   2  16   9      824.71      815.58     39.82 o 
  -3  17   9       23.36       30.61     12.13 o 
  -2  17   9      510.81      512.12     53.51 o 
  -1  17   9      252.16      244.17     32.65 o 
   0  17   9       17.58       10.67      7.99 o 
  -9   0  10      891.51     1047.11     77.28 o 
  -8   0  10     7139.63     7432.76    104.57 o 
  -7   0  10     3240.73     3140.82    193.50 o 
  -6   0  10     2536.78     2623.14     95.42 o 
  -5   0  10     2906.78     3030.31     64.61 o 
  -4   0  10     9179.23     9591.64    139.11 o 
  -3   0  10     5738.06     6140.84     79.98 o 
  -2   0  10     2806.81     2804.06     27.06 o 
  -1   0  10     5760.61     5617.80     73.18 o 
   0   0  10      719.64      711.26     13.67 o 
   1   0  10       27.35       47.99      7.03 o 
   2   0  10       11.48       11.59      3.12 o 
   3   0  10      389.92      316.60     11.05 o 
   4   0  10     1168.22     1148.00     25.64 o 
   5   0  10     1244.67     1131.33     37.40 o 
   6   0  10      109.91      122.22     14.26 o 
  -9   1  10      498.13      512.05     53.33 o 
  -8   1  10      855.62      984.00     61.81 o 
  -7   1  10     1090.50     1100.27     43.41 o 
  -6   1  10      246.22      179.16     19.73 o 
  -5   1  10     1315.55     1397.02     25.05 o 
  -4   1  10      362.45      376.98      8.67 o 
  -3   1  10       88.00      106.03      3.68 o 
  -2   1  10       99.82      139.18      3.92 o 
  -1   1  10        5.41       11.75      2.07 o 
   0   1  10      434.30      410.63      6.07 o 
   1   1  10     3925.42     4279.64     54.12 o 
   2   1  10     5143.45     5604.97     68.83 o 
   3   1  10      477.42      475.12     10.45 o 
   4   1  10      236.77      245.46      8.17 o 
   5   1  10        6.40       13.91      5.51 o 
   6   1  10       11.21       13.84      4.23 o 
  -9   2  10      452.43      401.77     65.33 o 
  -8   2  10      889.13      848.41     34.19 o 
  -7   2  10      816.64      833.31     18.88 o 
  -6   2  10       36.09       36.61      4.40 o 
  -5   2  10       61.02       50.52      3.54 o 
  -4   2  10       59.28       52.43      3.38 o 
  -3   2  10     1563.91     1491.30     20.78 o 
  -2   2  10     2459.30     2422.10     23.94 o 
  -1   2  10      474.12      482.13      9.89 o 
   0   2  10      221.23      211.33      5.83 o 
   1   2  10      159.34      159.53      7.36 o 
   2   2  10     1870.98     1980.86     48.26 o 
   3   2  10     1818.79     1858.54     21.98 o 
   4   2  10      309.44      304.42      7.56 o 
   5   2  10       47.17       40.85      4.12 o 
   6   2  10       56.61       46.27      6.33 o 
  -9   3  10      575.88      600.94     96.29 o 
  -8   3  10     1680.12     1699.05     74.56 o 
  -7   3  10     2473.87     2476.35    131.74 o 
  -6   3  10       35.05       47.90      5.54 o 
  -5   3  10     3462.43     3316.84     49.53 o 
  -4   3  10      328.19      301.19     10.96 o 
  -3   3  10       42.30       60.59      3.74 o 
  -2   3  10      191.70      159.39      3.97 o 
  -1   3  10      159.51      176.20      6.26 o 
   0   3  10       49.09       73.22      4.13 o 
   1   3  10     2493.57     2547.70     30.66 o 
   2   3  10     4826.67     4622.54     56.78 o 
   3   3  10     1548.54     1531.02     22.57 o 
   4   3  10      176.25      171.28      6.58 o 
   5   3  10      330.19      409.87     14.52 o 
   6   3  10       48.28       95.73     17.91 o 
  -9   4  10      368.14      369.92     39.32 o 
  -8   4  10      688.45      664.40     31.51 o 
  -7   4  10      712.73      710.44     37.86 o 
  -6   4  10     1058.03     1019.60     23.06 o 
  -5   4  10      951.38      947.35     15.72 o 
  -4   4  10     1107.72     1140.03     16.48 o 
  -3   4  10      245.53      209.65      6.06 o 
  -2   4  10      758.45      722.72     11.77 o 
  -1   4  10     1857.89     1822.24     26.39 o 
   0   4  10       22.91       23.39      2.71 o 
   1   4  10     2277.39     2404.72     45.00 o 
   2   4  10     3767.83     3612.50     42.21 o 
   3   4  10     1868.42     1813.55     31.80 o 
   4   4  10     5782.52     6131.89    152.89 o 
   5   4  10     3150.11     3073.43     88.39 o 
   6   4  10      503.73      422.62     24.64 o 
  -9   5  10      452.93      461.68     41.19 o 
  -8   5  10       62.66       74.22      8.48 o 
  -7   5  10       27.09       38.58      4.95 o 
  -6   5  10       39.80       26.02      4.09 o 
  -5   5  10        1.96        5.02      2.41 o 
  -4   5  10      123.81      134.05      4.76 o 
  -3   5  10       34.46       39.60      3.35 o 
  -2   5  10      301.40      303.67     11.60 o 
  -1   5  10     1439.55     1536.00     24.53 o 
   0   5  10      808.62      760.97     12.67 o 
   1   5  10      762.77      685.08     13.66 o 
   2   5  10     1441.94     1396.90     22.85 o 
   3   5  10      283.08      284.93     10.24 o 
   4   5  10      348.68      316.33     13.77 o 
   5   5  10      599.11      510.60     22.16 o 
   6   5  10       57.83       63.73      8.39 o 
  -9   6  10      192.47      172.25     15.61 o 
  -8   6  10       72.24       60.90      7.65 o 
  -7   6  10       87.48       74.35      9.32 o 
  -6   6  10     1438.34     1338.51     36.65 o 
  -5   6  10      203.98      200.93      8.61 o 
  -4   6  10     1041.40     1031.40     19.13 o 
  -3   6  10     2221.38     2246.30     37.92 o 
  -2   6  10     2093.62     2200.99     36.44 o 
  -1   6  10      206.12      178.78      8.72 o 
   0   6  10      168.42      171.88      6.04 o 
   1   6  10     1770.79     1801.49     22.57 o 
   2   6  10      177.05      219.59      8.82 o 
   3   6  10       37.39       28.22      5.55 o 
   4   6  10      428.29      364.19     15.43 o 
   5   6  10      307.08      324.29     17.01 o 
  -8   7  10      213.99      173.90     13.62 o 
  -7   7  10      378.81      407.83     31.54 o 
  -6   7  10       14.00       14.50      8.75 o 
  -5   7  10      799.39      781.08     17.44 o 
  -4   7  10        3.35        9.18      3.26 o 
  -3   7  10      232.63      261.42      6.21 o 
  -2   7  10      580.72      522.64     13.09 o 
  -1   7  10      890.37      892.29     16.27 o 
   0   7  10      205.37      193.89      5.98 o 
   1   7  10      767.85      785.80     12.39 o 
   2   7  10     3062.30     3249.41     57.80 o 
   3   7  10      698.74      609.73     18.94 o 
   4   7  10       11.51        6.58      4.19 o 
   5   7  10      135.80      153.16     10.62 o 
  -8   8  10      864.53      805.30     48.90 o 
  -7   8  10     6363.83     6585.87    152.91 o 
  -6   8  10     8016.95     8049.79    216.07 o 
  -5   8  10     5698.65     5984.58     89.32 o 
  -4   8  10     2135.97     2221.45     32.58 o 
  -3   8  10      593.28      568.41      9.33 o 
  -2   8  10      985.92      935.35     22.10 o 
  -1   8  10     4563.30     4528.42     57.31 o 
   0   8  10     2779.43     2844.69     38.79 o 
   1   8  10      631.20      608.88     16.70 o 
   2   8  10       17.32       21.42      4.14 o 
   3   8  10      929.26     1003.71     25.77 o 
   4   8  10     2039.21     2010.61     75.01 o 
   5   8  10      110.08       97.33     10.88 o 
  -8   9  10      651.06      594.18     60.65 o 
  -7   9  10      115.37      121.21     11.33 o 
  -6   9  10        0.25        2.30      5.64 o 
  -5   9  10       30.17       37.81      5.87 o 
  -4   9  10        3.59        7.66      2.68 o 
  -3   9  10      394.21      392.64     15.05 o 
  -2   9  10       44.59       24.87      7.63 o 
  -1   9  10     1057.39      985.07     17.03 o 
   0   9  10      910.85      890.51     47.21 o 
   1   9  10      589.41      520.21     15.01 o 
   2   9  10      760.30      668.42     27.38 o 
   3   9  10      654.61      626.79     33.38 o 
   4   9  10      252.23      186.83     14.46 o 
   5   9  10        0.21        6.24      5.60 o 
  -8  10  10        9.80       27.92     13.37 o 
  -7  10  10     1298.09     1414.26     85.85 o 
  -6  10  10      727.03      789.23     27.82 o 
  -5  10  10     1376.32     1408.25     37.85 o 
  -4  10  10      149.49      154.22      7.05 o 
  -3  10  10      578.67      572.14     12.15 o 
  -2  10  10      235.94      204.91      5.39 o 
  -1  10  10     1227.28     1385.44     38.68 o 
   0  10  10     4842.57     5148.31    133.64 o 
   1  10  10      548.46      528.44     17.25 o 
   2  10  10      613.33      621.99     36.13 o 
   3  10  10       14.45       26.21      7.39 o 
   4  10  10       59.70       44.29     15.27 o 
  -7  11  10       85.79      102.71      9.40 o 
  -6  11  10      129.47      168.67     11.36 o 
  -5  11  10      153.59      190.94     12.03 o 
  -4  11  10       63.31       73.02      6.39 o 
  -3  11  10       19.54       21.84      4.31 o 
  -2  11  10       77.26       73.42      5.19 o 
  -1  11  10      425.01      474.39     16.95 o 
   0  11  10       30.94       32.55      4.35 o 
   1  11  10      719.05      737.52     19.07 o 
   2  11  10     1328.00     1192.38     58.19 o 
   3  11  10      167.03      141.52     13.58 o 
   4  11  10       50.27       43.78     12.05 o 
  -7  12  10      712.25      708.23     31.01 o 
  -6  12  10        2.23        9.64      7.77 o 
  -5  12  10      395.50      403.72     16.46 o 
  -4  12  10      247.29      264.23      9.85 o 
  -3  12  10        1.05       16.90      6.01 o 
  -2  12  10        1.33        0.00      4.60 o 
  -1  12  10        5.58        3.83      3.34 o 
   0  12  10       49.29       40.93      4.31 o 
   1  12  10      443.99      426.71     27.57 o 
   2  12  10      633.36      636.72     37.68 o 
   3  12  10      943.10      931.60     94.43 o 
   4  12  10     1824.96     1664.22     92.80 o 
  -6  13  10      255.22      259.44     12.87 o 
  -5  13  10       19.43       37.31      6.60 o 
  -4  13  10      349.02      402.17     12.59 o 
  -3  13  10      677.66      672.64     33.43 o 
  -2  13  10        3.15        5.58      5.71 o 
  -1  13  10       21.09       32.27      8.75 o 
   0  13  10      411.89      472.84     22.02 o 
   2  13  10      605.68      609.36     36.80 o 
   3  13  10      295.26      266.00     23.70 o 
  -6  14  10      350.23      318.30     34.75 o 
  -5  14  10      300.56      255.01     21.64 o 
  -4  14  10      441.51      451.13     45.89 o 
  -3  14  10     2486.85     2650.27    136.55 o 
  -2  14  10      910.02      992.76     56.39 o 
  -1  14  10        2.49        0.09      4.11 o 
   0  14  10       30.40       13.96      9.81 o 
   1  14  10      118.78       84.73     11.16 o 
   2  14  10       22.01        4.23      7.51 o 
  -5  15  10      556.91      539.40     65.25 o 
  -4  15  10      787.92      796.99     63.46 o 
  -3  15  10        4.33       10.85     17.73 o 
  -2  15  10       28.77       15.36      6.06 o 
  -1  15  10       34.11       28.08     17.80 o 
   0  15  10       24.09       11.40      6.94 o 
   1  15  10     1270.79     1263.12     53.72 o 
   2  15  10     1730.06     1718.66     97.90 o 
  -3  16  10     1366.31     1345.18     81.07 o 
  -2  16  10     1170.31     1247.87     76.44 o 
  -1  16  10      435.62      454.95     49.33 o 
   0  16  10      400.85      370.36     30.02 o 
  -9   1  11        2.89        4.29      5.25 o 
  -8   1  11      167.82      118.00     15.09 o 
  -7   1  11      158.82      136.42     16.32 o 
  -6   1  11      333.54      338.87     27.24 o 
  -5   1  11      564.88      551.38     14.60 o 
  -4   1  11     3445.85     3419.41     39.67 o 
  -3   1  11     6567.62     6796.66     55.00 o 
  -2   1  11      160.98      179.63      5.98 o 
  -1   1  11     1165.97     1221.17     16.31 o 
   0   1  11     7050.11     7503.33     78.15 o 
   1   1  11     6051.28     6288.66     50.91 o 
   2   1  11     1075.48     1113.60     15.68 o 
   3   1  11      540.32      610.94     15.39 o 
   4   1  11      241.22      217.12     10.54 o 
   5   1  11        4.40        3.72      5.52 o 
  -9   2  11     3633.01     3698.56    133.45 o 
  -8   2  11     2876.31     2932.96    145.90 o 
  -7   2  11     1008.15     1047.12     62.55 o 
  -6   2  11     1492.93     1498.88     38.32 o 
  -5   2  11       14.58       12.50      2.31 o 
  -4   2  11        4.58        8.12      1.59 o 
  -3   2  11     1838.33     1937.85     20.85 o 
  -2   2  11     3285.80     3533.22     35.57 o 
  -1   2  11       67.37       69.91      4.58 o 
   0   2  11      462.50      527.63     11.74 o 
   1   2  11     1079.99     1032.22     13.87 o 
   2   2  11     2814.22     2547.69     32.22 o 
   3   2  11     5202.82     5331.90     96.41 o 
   4   2  11      377.06      344.67     13.55 o 
   5   2  11       16.34        8.48      5.18 o 
  -9   3  11     1973.11     2139.86    148.44 o 
  -8   3  11      149.51      143.61     17.13 o 
  -7   3  11        3.42       11.31      4.40 o 
  -6   3  11      114.93      108.01      9.87 o 
  -5   3  11      499.22      493.63     16.01 o 
  -4   3  11     2167.92     2113.86     26.60 o 
  -3   3  11      284.50      248.30      8.30 o 
  -2   3  11      400.95      342.71     11.13 o 
  -1   3  11     1410.22     1382.38     23.73 o 
   0   3  11     1752.09     1827.29     25.90 o 
   1   3  11      491.32      474.68      9.80 o 
   2   3  11      524.61      526.46     13.45 o 
   3   3  11      725.19      630.48     22.71 o 
   4   3  11      117.36       85.59      8.61 o 
   5   3  11      288.50      320.64     11.82 o 
  -9   4  11      198.55      170.46     12.74 o 
  -8   4  11      197.72      212.27     13.92 o 
  -7   4  11      115.21      107.54      9.92 o 
  -6   4  11      111.37      118.61      8.62 o 
  -5   4  11     2108.24     2100.55     28.44 o 
  -4   4  11      933.27      940.22     15.91 o 
  -3   4  11      954.87      816.59     13.34 o 
  -2   4  11     1793.14     1591.37     24.59 o 
  -1   4  11      102.31       93.99      6.38 o 
   0   4  11      299.08      237.64      8.30 o 
   1   4  11      255.42      245.89      8.18 o 
   2   4  11       50.32       79.51      5.63 o 
   3   4  11        2.84        4.02      3.16 o 
   4   4  11      395.65      403.45     24.73 o 
   5   4  11      572.79      576.98     25.19 o 
  -8   5  11     1611.60     1463.01    109.90 o 
  -7   5  11        8.93       11.10      3.61 o 
  -6   5  11      129.33       89.98      7.79 o 
  -5   5  11      405.53      376.85     14.45 o 
  -4   5  11      845.89      850.75     12.97 o 
  -3   5  11        3.63        2.48      1.24 o 
  -2   5  11       47.79       48.36      4.70 o 
  -1   5  11        0.26        5.63      2.42 o 
   0   5  11     1086.56     1088.84     16.69 o 
   1   5  11      156.79      179.78      6.91 o 
   2   5  11      295.45      282.65      9.61 o 
   3   5  11       24.15       46.98      7.36 o 
   4   5  11      422.46      415.75     24.06 o 
   5   5  11      772.29      740.72     28.15 o 
  -8   6  11     1017.29     1011.48    114.75 o 
  -7   6  11     1728.92     1913.57     71.15 o 
  -6   6  11     3513.65     3547.43     80.13 o 
  -5   6  11      852.16      766.98     15.52 o 
  -4   6  11      136.37      121.50      6.21 o 
  -3   6  11      224.47      206.96      6.35 o 
  -2   6  11      926.31      890.03     17.87 o 
  -1   6  11      126.66      131.76      7.62 o 
   0   6  11      307.78      310.95     10.47 o 
   1   6  11       83.81       82.84      4.77 o 
   2   6  11     1766.55     1827.43     38.52 o 
   3   6  11     4129.06     4491.37    166.61 o 
   4   6  11     1064.72      971.54     32.33 o 
   5   6  11      158.32      144.70     10.66 o 
  -8   7  11      213.49      229.98     13.96 o 
  -7   7  11     1453.25     1628.43     73.74 o 
  -6   7  11     1816.02     1750.85     48.82 o 
  -5   7  11      600.83      543.01     11.29 o 
  -4   7  11       22.15       31.46      4.11 o 
  -3   7  11      480.68      519.75     11.52 o 
  -2   7  11     1878.94     1926.03     41.89 o 
  -1   7  11     7422.66     7599.02    103.39 o 
   0   7  11     3814.34     3912.77     60.27 o 
   1   7  11     3102.59     3247.61     48.12 o 
   2   7  11      469.51      508.22     26.81 o 
   3   7  11      171.11      151.21     24.77 o 
   4   7  11      467.76      422.45     16.74 o 
  -8   8  11       21.99       12.59      5.31 o 
  -7   8  11       17.86       18.16      7.11 o 
  -6   8  11       13.14       21.42      4.62 o 
  -5   8  11        7.00       18.24      3.00 o 
  -4   8  11      286.47      252.93     12.24 o 
  -3   8  11        2.06        3.16      1.61 o 
  -2   8  11      178.63      203.30     12.36 o 
  -1   8  11        3.36        8.28      4.08 o 
   0   8  11       43.09       52.81      8.86 o 
   1   8  11       99.04       58.29     13.34 o 
   2   8  11        4.10       23.24      5.36 o 
   3   8  11       63.35       48.03      8.06 o 
   4   8  11       40.16       34.55     10.11 o 
  -7   9  11     3222.46     3338.69    149.69 o 
  -6   9  11     1665.38     1623.45     60.18 o 
  -5   9  11      116.75      128.03      6.77 o 
  -4   9  11      198.00      244.91     11.06 o 
  -3   9  11      102.87       80.61      8.23 o 
  -2   9  11      760.87      762.10     19.36 o 
  -1   9  11     2672.78     2931.92     47.96 o 
   0   9  11     9150.30     9790.72    110.80 o 
   1   9  11     3320.52     3490.95    129.21 o 
   2   9  11       20.57        9.36      8.07 o 
   3   9  11       99.95       77.25     40.31 o 
   4   9  11      401.65      417.84     32.51 o 
  -7  10  11      496.36      492.11     21.86 o 
  -6  10  11     1421.85     1426.32     54.31 o 
  -5  10  11      980.15      997.07     34.63 o 
  -4  10  11      189.70      190.78     19.11 o 
  -3  10  11       71.98       70.36      4.61 o 
  -2  10  11      422.36      449.49     13.46 o 
  -1  10  11       20.89       20.76      4.58 o 
   0  10  11       37.56       20.83      4.81 o 
   1  10  11      299.18      289.59     13.55 o 
   2  10  11     2067.57     2244.50     82.44 o 
   3  10  11     1893.14     1982.56     93.05 o 
   4  10  11      582.01      575.50     56.76 o 
  -7  11  11      893.30     1000.53     43.43 o 
  -6  11  11      719.25      741.86     40.70 o 
  -5  11  11        0.14        9.70      6.19 o 
  -4  11  11      123.19      145.39     13.08 o 
  -3  11  11      137.30      159.84     12.21 o 
  -2  11  11       91.86      101.65      7.87 o 
  -1  11  11        4.31        6.72      2.76 o 
   0  11  11      380.49      392.24     40.87 o 
   1  11  11       26.77       37.95      5.99 o 
   2  11  11      288.11      302.75     18.64 o 
   3  11  11       18.75       17.34     12.19 o 
  -6  12  11        5.55        8.18     12.03 o 
  -5  12  11       42.88       27.86     11.58 o 
  -4  12  11      200.68      214.54     36.93 o 
  -3  12  11        1.91        0.00      4.39 o 
  -2  12  11        3.90        7.96      5.01 o 
  -1  12  11       36.62       33.36      7.55 o 
   0  12  11       81.88       82.29     13.78 o 
   1  12  11      567.24      526.95     28.42 o 
   2  12  11       37.22       17.64     11.78 o 
   3  12  11      329.03      223.94     21.40 o 
  -6  13  11        2.75        2.17     11.69 o 
  -4  13  11        8.36        6.70      4.97 o 
  -3  13  11      143.21      146.83     10.66 o 
  -2  13  11       37.96       45.37     12.06 o 
  -1  13  11       30.80       20.28      5.61 o 
   0  13  11      521.59      485.49     31.65 o 
   1  13  11      359.96      308.57     18.79 o 
   2  13  11      135.56      155.58     13.91 o 
  -5  14  11       24.06       12.03     12.32 o 
  -4  14  11       57.43      117.45     24.09 o 
  -3  14  11      692.77      647.20     39.23 o 
  -2  14  11     1141.26     1218.92     66.61 o 
  -1  14  11       65.56      105.33     17.72 o 
   0  14  11      224.15      245.02     16.87 o 
   1  14  11     1463.54     1567.46     63.41 o 
  -4  15  11     1191.01     1116.02     71.39 o 
  -3  15  11     1198.02     1141.72     70.99 o 
  -2  15  11     1624.98     1637.19     94.05 o 
  -1  15  11      889.43      941.43     61.70 o 
   0  15  11      579.88      545.46    126.89 o 
  -7   0  12      389.25      419.98     30.10 o 
  -6   0  12      824.41      693.06     29.98 o 
  -5   0  12     1543.69     1458.20     42.86 o 
  -4   0  12      533.59      554.18     24.60 o 
  -3   0  12      189.29      160.11      7.14 o 
  -2   0  12      152.48      139.61      6.11 o 
  -1   0  12      257.38      213.89      7.54 o 
   0   0  12     4073.30     4184.46    119.49 o 
   1   0  12    11116.47    11849.29    254.49 o 
   2   0  12     8811.19     9235.32    128.49 o 
   4   0  12      174.57      119.16     13.71 o 
   5   0  12     1205.21     1227.49    142.69 o 
  -8   1  12      682.11      518.55     98.11 o 
  -7   1  12        3.04        6.26      4.21 o 
  -6   1  12        7.77        4.90      2.47 o 
  -5   1  12        5.93        7.31      1.80 o 
  -4   1  12      825.03      786.11     14.40 o 
  -3   1  12      955.81      920.79     11.45 o 
  -2   1  12     2543.01     2463.13     24.01 o 
  -1   1  12     1568.02     1594.46     19.90 o 
   0   1  12       28.62       53.84      2.35 o 
   1   1  12       29.85       54.12      3.49 o 
   2   1  12      196.33      189.11     18.32 o 
   3   1  12        6.38        8.04      4.64 o 
   4   1  12        3.97        7.02      4.26 o 
   5   1  12       32.31       41.64     15.87 o 
  -8   2  12       49.99       34.90      7.27 o 
  -7   2  12        9.49       14.63      4.90 o 
  -6   2  12      838.28      851.56     32.90 o 
  -5   2  12     1994.96     2120.03     36.38 o 
  -4   2  12     1240.25     1286.57     17.76 o 
  -3   2  12       32.50       45.47      4.37 o 
  -2   2  12       31.61       37.65      3.53 o 
  -1   2  12       33.34       45.36      4.38 o 
   0   2  12     1000.59     1028.09     21.80 o 
   1   2  12     1902.71     1939.22     37.55 o 
   2   2  12      801.61      763.62     22.14 o 
   3   2  12      169.36      202.16     20.46 o 
   4   2  12        4.20        0.00      5.10 o 
  -8   3  12      414.00      350.40     33.90 o 
  -7   3  12      124.08      132.55     15.58 o 
  -6   3  12       71.53       78.67     10.24 o 
  -5   3  12       59.50       54.68      4.70 o 
  -4   3  12      655.44      676.92     16.48 o 
  -3   3  12     1061.97     1014.12     18.83 o 
  -2   3  12     3951.26     4044.39     50.14 o 
  -1   3  12     2673.22     2918.16     44.80 o 
   0   3  12      245.65      226.16      8.36 o 
   1   3  12      625.58      663.27     21.09 o 
   2   3  12      407.44      415.39     13.52 o 
   3   3  12      159.39      150.25     11.53 o 
   4   3  12        7.64       10.09      4.16 o 
  -8   4  12     1812.43     1865.53     91.79 o 
  -7   4  12     1462.60     1437.02     62.76 o 
  -6   4  12      856.78      876.02     24.57 o 
  -5   4  12     1086.36     1045.09     25.83 o 
  -4   4  12     4195.87     4211.88     54.46 o 
  -3   4  12      562.54      610.13     11.52 o 
  -2   4  12      131.61       97.34     34.07 o 
  -1   4  12       20.97       17.41      3.44 o 
   0   4  12      496.07      461.01     12.44 o 
   1   4  12     2601.51     2403.49     48.54 o 
   2   4  12      518.64      462.84     18.67 o 
   3   4  12      156.46      129.40     10.05 o 
   4   4  12        1.37        3.33      5.55 o 
  -8   5  12      173.46      148.07     12.22 o 
  -7   5  12      142.26      135.12     13.82 o 
  -6   5  12      701.18      770.18     33.29 o 
  -5   5  12      317.80      329.64     10.27 o 
  -4   5  12      109.41      100.84      6.00 o 
  -3   5  12       15.87       20.34      2.83 o 
  -2   5  12      814.66      872.83     22.97 o 
  -1   5  12     1931.26     2081.77     28.54 o 
   0   5  12     2078.18     2091.84     34.53 o 
   1   5  12      552.23      501.20     13.60 o 
   2   5  12        3.58        0.00      5.79 o 
   3   5  12      335.32      294.30     17.41 o 
   4   5  12      140.61      146.63      9.72 o 
  -8   6  12      219.98      217.27     14.03 o 
  -7   6  12      347.53      307.21     20.24 o 
  -6   6  12        7.64        3.83      3.88 o 
  -5   6  12      480.53      495.07     13.77 o 
  -4   6  12      784.89      782.71     11.90 o 
  -3   6  12      867.16      869.82     15.45 o 
  -2   6  12      545.33      548.67     18.78 o 
  -1   6  12     1440.86     1423.47     32.52 o 
   0   6  12      374.04      393.09     16.25 o 
   1   6  12       41.61       59.13      4.77 o 
   2   6  12      279.64      254.29     19.30 o 
   3   6  12      868.95      967.75     31.59 o 
   4   6  12      776.02      788.15     46.69 o 
  -8   7  12      361.03      353.91     26.87 o 
  -7   7  12      137.56       98.06      9.70 o 
  -6   7  12       14.45        8.96      4.74 o 
  -5   7  12       64.75       72.36     10.42 o 
  -4   7  12        3.18        9.95      3.02 o 
  -3   7  12       40.46       35.74      6.44 o 
  -2   7  12     2383.22     2563.42     63.96 o 
  -1   7  12     3551.57     3625.75     81.92 o 
   0   7  12      323.73      329.93     16.96 o 
   1   7  12       58.38       73.17      7.59 o 
   2   7  12       93.24       90.27      6.92 o 
   3   7  12      494.32      524.29     22.61 o 
   4   7  12      731.93      738.89     43.25 o 
  -7   8  12        3.19        4.06      2.85 o 
  -6   8  12       18.66       37.82      9.44 o 
  -5   8  12       49.26       57.18      5.29 o 
  -4   8  12      560.55      572.67     22.89 o 
  -3   8  12        8.37        7.42      2.91 o 
  -2   8  12     2333.00     2547.48     70.36 o 
  -1   8  12     5233.63     5611.37    151.90 o 
   0   8  12     2753.07     2844.05     89.82 o 
   1   8  12     3563.18     3941.90    108.33 o 
   2   8  12     1060.14     1053.95     47.39 o 
   3   8  12      734.71      791.97     38.58 o 
  -7   9  12       12.21       17.04      7.72 o 
  -6   9  12      245.83      234.76     13.76 o 
  -5   9  12      314.27      325.88     14.78 o 
  -4   9  12      527.83      601.42     65.22 o 
  -3   9  12      580.58      562.64     20.99 o 
  -2   9  12      927.29      978.65     25.10 o 
  -1   9  12      258.86      231.11     13.34 o 
   0   9  12      297.56      313.17     17.05 o 
   1   9  12      106.44      104.72      8.15 o 
   2   9  12        9.68       15.29      6.07 o 
   3   9  12       79.84       82.08     12.34 o 
  -7  10  12      887.03      837.74     40.26 o 
  -6  10  12     1013.71      875.32     66.51 o 
  -4  10  12      200.05      205.81     24.32 o 
  -3  10  12       32.53       40.09      5.06 o 
  -2  10  12     2304.03     2376.46     63.55 o 
  -1  10  12     1013.28      946.73     36.16 o 
   0  10  12      107.03      106.26      8.27 o 
   1  10  12      189.47      204.13      9.78 o 
   2  10  12       15.46       16.13      6.47 o 
  -6  11  12       24.76       33.55      9.30 o 
  -4  11  12       14.01       32.62      8.47 o 
  -3  11  12       22.57       23.24      7.96 o 
  -2  11  12     1358.15     1402.63     71.50 o 
  -1  11  12     2891.00     3083.44     88.64 o 
   0  11  12      954.63     1019.67     82.11 o 
   1  11  12        0.65        3.14      6.31 o 
   2  11  12      234.08      300.41     37.63 o 
  -5  12  12      846.74      904.60     57.32 o 
  -4  12  12      856.35      930.81    120.42 o 
  -3  12  12     1142.80     1151.19    100.34 o 
  -2  12  12      299.66      260.08     49.05 o 
  -1  12  12        0.06        5.56      5.77 o 
   1  12  12     1820.24     1942.36    131.16 o 
  -5  13  12       44.51       27.87      9.47 o 
  -4  13  12     1275.07     1374.35     56.51 o 
  -3  13  12     2245.33     2283.33     81.39 o 
  -2  13  12      687.05      561.66     34.40 o 
  -1  13  12        4.18        5.30      9.23 o 
   0  13  12        6.30       28.75     14.67 o 
   1  13  12       85.46      103.47     16.62 o 
  -3  14  12     1158.19     1100.19     66.38 o 
  -2  14  12      246.21      219.91     47.23 o 
  -1  14  12      343.81      300.83     35.26 o 
  -8   1  13        0.23        4.66     10.80 o 
  -7   1  13      111.43       81.44      7.89 o 
  -6   1  13      283.39      234.31     22.67 o 
  -5   1  13      343.97      307.27     13.98 o 
  -4   1  13      811.46      741.88     11.46 o 
  -3   1  13     1735.12     1742.08     28.19 o 
  -2   1  13      118.98      121.83      4.21 o 
  -1   1  13      506.63      491.35      8.77 o 
   0   1  13     1169.85     1285.03     28.07 o 
   1   1  13     1015.83     1072.26     20.71 o 
   3   1  13       11.85        7.84      6.51 o 
   4   1  13      292.90      296.35     34.13 o 
  -8   2  13       38.63       33.61      5.90 o 
  -7   2  13      371.65      340.77     28.08 o 
  -6   2  13     1027.32     1002.57     40.84 o 
  -5   2  13     1330.71     1242.77     27.31 o 
  -4   2  13      400.69      384.82      8.80 o 
  -3   2  13     1040.74      993.48     28.34 o 
  -2   2  13      890.01      834.72     18.40 o 
  -1   2  13     3566.93     3502.88     59.69 o 
   0   2  13     2176.93     2317.57     46.63 o 
   1   2  13      153.62      108.43      7.04 o 
   2   2  13      485.08      419.62     27.08 o 
   3   2  13     1186.14     1204.00    120.52 o 
   4   2  13      252.42      227.71     17.44 o 
  -8   3  13      142.67      131.11     16.86 o 
  -7   3  13      472.08      430.40     43.25 o 
  -6   3  13     2838.74     2862.23     83.55 o 
  -5   3  13     1734.67     1719.18     44.61 o 
  -4   3  13     2421.05     2391.96     42.88 o 
  -3   3  13     2631.81     2557.90     81.44 o 
  -2   3  13     1241.24     1223.10     24.73 o 
  -1   3  13     1078.21     1150.98     23.61 o 
   0   3  13     1242.42     1176.62     22.21 o 
   1   3  13      840.96      777.04     21.51 o 
   2   3  13       41.26       44.58      6.55 o 
   3   3  13        5.39        3.74      5.85 o 
  -8   4  13       37.18       30.35      6.08 o 
  -7   4  13       47.85       23.76      6.42 o 
  -6   4  13      164.39      118.29     10.61 o 
  -5   4  13        0.37        1.53      4.92 o 
  -4   4  13      153.58      121.20      6.32 o 
  -3   4  13        6.74        4.51      2.59 o 
  -2   4  13      360.77      299.08     14.24 o 
  -1   4  13       60.14       64.42      5.30 o 
   0   4  13       47.89       67.89      9.30 o 
   1   4  13        2.03        7.27      5.71 o 
   2   4  13      443.35      500.33     18.22 o 
   3   4  13      210.53      192.62     17.93 o 
  -7   5  13      580.25      537.49     38.70 o 
  -6   5  13      730.21      712.56     27.37 o 
  -5   5  13      563.74      634.79     22.64 o 
  -4   5  13     2841.81     3072.73     62.55 o 
  -3   5  13     5854.09     6326.85    137.62 o 
  -2   5  13     3166.87     3259.34     74.70 o 
  -1   5  13       74.40       66.95      4.76 o 
   0   5  13      447.10      517.79     19.82 o 
   1   5  13      456.14      488.10     18.20 o 
   2   5  13        6.68       10.76      4.11 o 
   3   5  13      164.33      150.07     13.60 o 
  -7   6  13        4.23        3.13      2.94 o 
  -6   6  13      351.27      299.13     21.18 o 
  -5   6  13      959.80      926.94     25.47 o 
  -4   6  13       44.36       42.74      4.09 o 
  -3   6  13      208.08      199.42     13.71 o 
  -2   6  13     1915.48     1879.57     47.24 o 
  -1   6  13     5722.03     5763.01    125.09 o 
   0   6  13     4038.05     4239.43    112.58 o 
   1   6  13       30.26       50.10      7.49 o 
   2   6  13      183.24      177.25     11.00 o 
   3   6  13      226.21      135.83     11.20 o 
  -7   7  13      142.06      120.51     16.19 o 
  -6   7  13      309.66      251.02     41.32 o 
  -5   7  13      210.99      218.03     15.49 o 
  -4   7  13      129.26      144.08     13.84 o 
  -3   7  13        0.83        8.72      2.89 o 
  -2   7  13      156.45      156.85     10.23 o 
  -1   7  13       57.53       38.77      7.16 o 
   0   7  13       14.62       27.62      6.43 o 
   1   7  13       12.18        0.68      4.07 o 
   2   7  13      106.09       90.43      7.99 o 
   3   7  13      953.52      929.70     71.69 o 
  -7   8  13      435.91      440.40     43.93 o 
  -6   8  13       97.73       76.04     10.68 o 
  -5   8  13      271.42      264.95     12.31 o 
  -4   8  13        6.45       13.25      4.08 o 
  -3   8  13       40.15       33.07      8.30 o 
  -2   8  13       69.07       62.68      6.88 o 
  -1   8  13      283.22      282.76     14.80 o 
   0   8  13      189.21      172.23     11.98 o 
   1   8  13      523.29      596.15     44.97 o 
   2   8  13      563.05      574.80     42.01 o 
  -6   9  13       11.81        5.35      6.72 o 
  -5   9  13       30.20       15.50     13.52 o 
  -4   9  13       69.28       48.15      7.13 o 
  -3   9  13      283.64      284.30     27.59 o 
  -2   9  13       47.64       52.26      6.24 o 
  -1   9  13      303.91      316.61     19.79 o 
   0   9  13       41.92       21.79      6.29 o 
   1   9  13      143.36      119.63     10.33 o 
   2   9  13      728.50      582.58     38.60 o 
  -6  10  13      554.12      561.33     42.72 o 
  -5  10  13      436.92      434.25     29.93 o 
  -4  10  13       47.64       47.39      6.04 o 
  -3  10  13       87.38       65.27      8.61 o 
  -2  10  13     1492.20     1563.45     49.45 o 
  -1  10  13     2240.25     2431.67     96.90 o 
   0  10  13     1743.65     1609.37    105.66 o 
   1  10  13      247.21      215.56     25.26 o 
  -5  11  13      666.45      710.41     49.57 o 
  -4  11  13     1607.96     1584.52     81.86 o 
  -3  11  13     2187.59     2392.89    131.69 o 
  -2  11  13     2087.99     2145.36    105.41 o 
  -1  11  13      481.69      408.06     19.18 o 
   0  11  13       73.45       65.36     11.88 o 
   1  11  13        7.75        2.05      5.02 o 
  -4  12  13      339.92      254.47     20.99 o 
  -3  12  13       26.45       21.05      5.28 o 
  -2  12  13       68.57       44.70      7.79 o 
  -1  12  13      145.76      114.71     15.55 o 
   0  12  13        0.31        1.50      6.09 o 
  -2  13  13     1328.31     1200.56     72.33 o 
  -7   0  14     4096.91     4490.74    132.49 o 
  -6   0  14     2203.71     2318.78     86.14 o 
  -5   0  14       87.87       68.09      8.47 o 
  -4   0  14      662.45      732.40     29.10 o 
  -3   0  14     3295.28     3581.83     92.98 o 
  -2   0  14     2610.15     2479.14     65.76 o 
  -1   0  14      139.38      164.46     14.53 o 
   0   0  14      822.39      832.62     46.69 o 
   1   0  14      151.15      163.62     19.17 o 
   2   0  14     1035.04      874.97     67.28 o 
  -7   1  14      394.08      326.71     33.48 o 
  -6   1  14      263.83      213.65     14.13 o 
  -5   1  14     1221.00     1234.10     38.80 o 
  -4   1  14     1201.03     1189.23     31.18 o 
  -3   1  14       97.51       73.26      4.57 o 
  -2   1  14      220.86      161.31      7.38 o 
  -1   1  14       68.93      104.09      9.64 o 
   0   1  14      210.32      193.15     14.44 o 
   1   1  14      358.44      442.46     21.94 o 
   2   1  14        2.64       12.92      7.95 o 
  -7   2  14      952.37      899.54     44.78 o 
  -6   2  14      933.73      859.37     28.04 o 
  -5   2  14      336.02      312.44     13.75 o 
  -4   2  14      124.29      136.65      7.36 o 
  -3   2  14      230.08      267.68     11.84 o 
  -2   2  14      144.61      136.52      7.42 o 
  -1   2  14      888.04      887.72     20.78 o 
   0   2  14     1148.02     1319.93     62.71 o 
   1   2  14       74.02       91.95      9.10 o 
   2   2  14       31.50       15.32      9.91 o 
  -7   3  14      471.47      403.96     50.43 o 
  -6   3  14      311.77      289.21     17.64 o 
  -5   3  14     1308.55     1324.27     57.26 o 
  -4   3  14      478.58      479.92     16.60 o 
  -3   3  14       30.10       43.90      8.20 o 
  -2   3  14      364.29      348.86     17.49 o 
  -1   3  14       99.57      102.76     13.55 o 
   0   3  14      293.45      297.86     18.15 o 
   1   3  14      243.77      231.15     14.22 o 
   2   3  14       48.39       68.07     11.56 o 
  -7   4  14      323.19      336.51     56.76 o 
  -6   4  14       54.98       58.25      6.96 o 
  -5   4  14     1219.31     1212.53     40.32 o 
  -4   4  14     2334.06     2346.64     96.36 o 
  -3   4  14     4247.04     4303.03     95.33 o 
  -2   4  14     6145.59     6683.63    175.85 o 
  -1   4  14     2063.65     2295.75     60.69 o 
   0   4  14      587.95      527.43     18.93 o 
   1   4  14     1063.52      890.19     37.67 o 
   2   4  14     2042.67     2138.84    115.72 o 
  -7   5  14        5.53        9.49      6.11 o 
  -6   5  14      691.34      760.34     42.94 o 
  -5   5  14     2151.28     2253.89     58.77 o 
  -4   5  14     2460.69     2357.05     96.15 o 
  -3   5  14      188.06      162.48     18.98 o 
  -2   5  14      122.51       92.85     10.86 o 
  -1   5  14       47.39       46.93      5.13 o 
   0   5  14        0.31        5.58      7.52 o 
   1   5  14       58.03       64.26      6.71 o 
   2   5  14        6.94        1.91      5.10 o 
  -6   6  14        3.85       11.53      6.73 o 
  -5   6  14      145.75      118.04      8.93 o 
  -4   6  14      403.59      403.25     31.94 o 
  -3   6  14      171.92      143.98     10.63 o 
  -2   6  14      797.80      727.75     33.96 o 
  -1   6  14       62.61       59.54      6.35 o 
   0   6  14       46.59       35.46      5.70 o 
   1   6  14      369.13      334.01     15.86 o 
   2   6  14      239.03      191.41     19.28 o 
  -6   7  14      199.00      195.55     16.80 o 
  -5   7  14     2604.68     2807.77    165.29 o 
  -4   7  14     1878.53     1826.04     68.75 o 
  -3   7  14       97.81      106.48      8.59 o 
  -2   7  14      213.29      185.53     16.07 o 
  -1   7  14       92.19       92.89     10.40 o 
   0   7  14       14.18        6.57      6.21 o 
   1   7  14      132.62      124.84     12.37 o 
  -6   8  14       16.41       13.89      8.62 o 
  -5   8  14       27.55       17.80      7.60 o 
  -4   8  14       43.38       57.12      7.44 o 
  -3   8  14       36.68       30.14      4.98 o 
  -2   8  14     1156.40     1194.53     65.38 o 
  -1   8  14      356.05      303.53     15.12 o 
   0   8  14       63.55       65.89      8.22 o 
   1   8  14        3.81        6.71      3.67 o 
  -5   9  14      485.83      534.64     39.32 o 
  -4   9  14      451.96      412.74     21.69 o 
  -3   9  14      323.85      303.85     17.07 o 
  -2   9  14      107.21      114.42      9.72 o 
  -1   9  14       43.99       58.23      6.58 o 
   0   9  14       45.70       47.92      9.36 o 
   1   9  14       38.57       23.05      6.99 o 
  -4  10  14      656.27      631.35     49.79 o 
  -3  10  14      613.13      499.89     69.20 o 
  -2  10  14      120.85      112.19     13.20 o 
  -1  10  14      512.48      529.60     34.22 o 
   0  10  14      727.96      719.61     94.40 o 
  -3  11  14        6.37        9.69      5.88 o 
  -2  11  14      177.11      161.77     19.95 o 
  -1  11  14       40.36       12.40      8.94 o 
  -6   1  15     3348.96     3391.77    100.12 o 
  -5   1  15      431.68      409.85     21.69 o 
  -4   1  15       24.90       19.33      4.71 o 
  -3   1  15      352.03      377.23     14.05 o 
  -2   1  15      460.16      506.74     22.94 o 
  -1   1  15      620.60      619.39     25.18 o 
   0   1  15      612.99      538.35     20.66 o 
   1   1  15      213.55      207.27     16.75 o 
  -6   2  15       56.91       56.48      9.11 o 
  -5   2  15      456.88      407.88     21.44 o 
  -4   2  15     2925.57     2968.42     87.32 o 
  -3   2  15     2526.64     2715.80     98.08 o 
  -2   2  15      354.36      381.18     44.67 o 
  -1   2  15      307.27      279.93     19.99 o 
   0   2  15      693.98      596.45     26.07 o 
   1   2  15      330.03      338.75     28.81 o 
  -6   3  15      244.98      184.84     15.95 o 
  -5   3  15       96.51       71.59      7.68 o 
  -4   3  15       12.40       22.07      4.67 o 
  -3   3  15       38.22       28.89      5.23 o 
  -2   3  15      700.73      700.69     89.59 o 
  -1   3  15      585.97      590.91     25.61 o 
   0   3  15      658.46      713.01     50.35 o 
   1   3  15      164.37      138.32     14.93 o 
  -6   4  15      369.50      340.53     30.02 o 
  -5   4  15      131.71      129.43     14.11 o 
  -4   4  15        0.75        1.94      3.94 o 
  -3   4  15      311.70      284.98     12.62 o 
  -2   4  15      288.19      240.66     16.12 o 
  -1   4  15       90.17      113.75      8.83 o 
   0   4  15      227.98      209.48     16.95 o 
   1   4  15      296.62      315.42     35.31 o 
  -6   5  15      703.74      598.28    144.87 o 
  -5   5  15        2.35        6.45      3.89 o 
  -4   5  15      688.30      663.04     21.88 o 
  -3   5  15      162.67      166.88     11.48 o 
  -2   5  15      619.94      616.47     61.09 o 
  -1   5  15      503.50      453.42     43.93 o 
   0   5  15       40.78       30.54      9.48 o 
   1   5  15       21.42       21.10      6.17 o 
  -5   6  15     1754.55     1705.41     87.03 o 
  -4   6  15     1624.76     1644.14     57.89 o 
  -3   6  15      304.05      285.64     17.99 o 
  -2   6  15       35.02       48.36      8.66 o 
  -1   6  15      399.26      349.17     16.55 o 
   0   6  15     1600.15     1770.82    160.86 o 
  -5   7  15     1592.24     1672.67    126.43 o 
  -4   7  15     1960.70     1999.47     58.85 o 
  -3   7  15      826.11      783.99     33.24 o 
  -2   7  15       41.76       36.08     14.16 o 
  -1   7  15        0.55        4.37      5.67 o 
   0   7  15       55.19       32.18     10.08 o 
  -4   8  15       39.59       28.76      6.86 o 
  -3   8  15      204.70      186.56     11.45 o 
  -2   8  15      608.17      531.61     37.77 o 
  -1   8  15      192.43      157.28     15.40 o 
  -3   9  15      410.52      357.96     96.60 o 
  -2   9  15       82.92       59.88     12.62 o 
  -4   0  16      665.40      635.63     94.90 o 
  -3   0  16     1833.06     1733.17    117.87 o 
  -2   0  16     2157.97     2023.47     96.08 o 
  -1   0  16     2802.53     3166.43    165.81 o 
   0   0  16     1055.31     1080.04     48.17 o 
  -5   1  16        1.52       15.97      9.10 o 
  -4   1  16        4.34        8.39      6.09 o 
  -3   1  16      227.86      233.51     13.82 o 
  -2   1  16       62.96       76.82      8.28 o 
  -1   1  16      326.86      369.58     21.23 o 
   0   1  16       65.36       66.09     10.05 o 
  -5   2  16       17.97        3.00      7.44 o 
  -4   2  16       60.23       38.61      7.25 o 
  -3   2  16      651.79      665.40     34.06 o 
  -2   2  16      986.85     1111.35     34.37 o 
  -1   2  16      234.21      199.18     11.73 o 
  -4   3  16      140.01       99.99     11.59 o 
  -3   3  16      285.66      234.01     23.99 o 
  -2   3  16        8.72        3.20      5.22 o 
  -1   3  16      806.61      725.26     29.63 o 
  -4   4  16       85.06       81.71     15.63 o 
  -3   4  16       34.79       31.28     11.56 o 
  -2   4  16       97.80      107.72     10.77 o 
  -1   4  16      316.16      282.94     17.58 o 
  -3   5  16       61.66       49.49     12.03 o 
  -2   5  16        2.07        4.45      5.28 o 
                                                 
